# Supplementary material for: Genomic landscape of a mouse model of diffuse-type gastric adenocarcinoma
Source: Gastric Cancer. 2021 Aug 13;25(1):83–95. doi: 10.1007/s10120-021-01226-0 (PMC8732846; doi:10.1007/s10120-021-01226-0)
Supplement: Supplementary file 2 — Supplementary file2 (XLS 128 KB) [file 10120_2021_1226_MOESM2_ESM.xls]

## Sheet: TCGA.STAD.GS.reference.SSE
error_s11	error_s12	error_s30	ID	mutational_burden
0.0103207	0.0101889	0.00987355	TCGA-CG-4441	133
0.00837621	0.00837621	0.00837621	TCGA-VQ-A8P3	347
0.00698985	0.00698985	0.00698985	TCGA-D7-A4Z0	353
0.00602465	0.00603706	0.00527203	TCGA-HU-A4G3	122
0.0230516	0.0234317	0.0234037	TCGA-D7-8574	42
0.00665994	0.00665994	0.00728293	TCGA-BR-6457	124
0.020755	0.0206471	0.0206471	TCGA-MX-A5UG	47
0.0102006	0.0102006	0.00955212	TCGA-VQ-A927	56
0.0139594	0.0139594	0.0139594	TCGA-VQ-A8P8	122
0.0107609	0.0104921	0.0105484	TCGA-BR-8367	73
0.0123016	0.0125729	0.0125855	TCGA-BR-A4J9	52
0.0143688	0.014375	0.0114016	TCGA-VQ-A928	80
0.010686	0.0114045	0.0114045	TCGA-BR-4371	182
0.00498513	0.00498513	0.00390701	TCGA-D7-8572	223
0.00959007	0.00909865	0.00909865	TCGA-CG-4474	96
0.0298413	0.0273903	0.0273903	TCGA-D7-A748	49
0.0138128	0.0138128	0.0138128	TCGA-BR-8380	80
0.0125637	0.0125637	0.0115936	TCGA-HU-8610	65
0.0110488	0.0110488	0.0110488	TCGA-VQ-A8PD	89
0.00967203	0.00967203	0.00967203	TCGA-BR-A4J5	100
0.0188585	0.0188585	0.0188585	TCGA-D7-6522	48
0.00847621	0.00847621	0.00847621	TCGA-BR-6563	73
0.00683725	0.00683725	0.00767665	TCGA-D7-6524	122
0.0156679	0.0143738	0.0135555	TCGA-RD-A7BS	69
0.0108362	0.0108362	0.0096837	TCGA-CD-5798	105
0.0544456	0.0544456	0.0544456	TCGA-BR-8592	37
0.0165398	0.014811	0.0141237	TCGA-BR-A453	60
0.00489493	0.00484834	0.00450567	TCGA-CD-8531	270
0.0287125	0.0287125	0.026879	TCGA-BR-4187	30
0.0176243	0.0174793	0.0158574	TCGA-BR-8384	50
0.0102691	0.0100906	0.00888371	TCGA-3M-AB47	138
0.0129281	0.0124351	0.0124351	TCGA-CD-8534	68
0.0095613	0.0095613	0.0095613	TCGA-D7-8579	139
0.00589626	0.00569563	0.00544442	TCGA-CG-5717	112
0.00821948	0.00821948	0.00821948	TCGA-BR-6453	213
0.00666329	0.00672603	0.00561247	TCGA-VQ-A8DT	206
0.0129016	0.0129016	0.0118736	TCGA-CG-4462	80
0.0169287	0.0169287	0.0169287	TCGA-BR-A4J2	61

## Sheet: TCGA.STAD.CIN.reference.SSE
error_s11	error_s12	error_s30	ID	mutational_burden
0.00477556	0.00477556	0.00493585	TCGA-CD-A48C	263
0.00511887	0.00521129	0.00508258	TCGA-CD-5800	200
0.00592522	0.00544211	0.00490626	TCGA-CG-4438	162
0.0115831	0.0115831	0.0106834	TCGA-CG-5718	98
0.00610193	0.00610193	0.00610193	TCGA-CG-4436	194
0.00929637	0.00929823	0.00849264	TCGA-VQ-AA6I	112
0.00384493	0.00384493	0.00367274	TCGA-BR-A4PE	254
0.0132631	0.0129406	0.0111286	TCGA-BR-8373	107
0.031434	0.031434	0.0269233	TCGA-BR-4294	37
0.00572463	0.00550614	0.00533151	TCGA-EQ-8122	208
0.00288043	0.00288043	0.00314798	TCGA-BR-8485	368
0.0286115	0.0255972	0.0263878	TCGA-CD-8526	56
0.0144159	0.0144159	0.0129349	TCGA-D7-6519	62
0.00453066	0.00453066	0.00439534	TCGA-VQ-A922	190
0.00989529	0.00989529	0.00941566	TCGA-ZA-A8F6	58
0.0110119	0.0107447	0.0109025	TCGA-CG-5720	91
0.00534697	0.00534697	0.00534697	TCGA-BR-6458	368
0.00353252	0.00353252	0.00386155	TCGA-HU-A4HD	232
0.00499614	0.00510057	0.0051203	TCGA-IN-8663	202
0.0208283	0.0207323	0.0207392	TCGA-F1-A72C	58
0.00926173	0.00923319	0.00854475	TCGA-R5-A7ZR	86
0.00886095	0.00842878	0.00813428	TCGA-FP-A9TM	186
0.0215395	0.02016	0.0201761	TCGA-VQ-A91Y	54
0.00865481	0.00865481	0.00813894	TCGA-CD-A489	90
0.00429077	0.00429077	0.00425768	TCGA-BR-6454	173
0.00923726	0.00923726	0.00841186	TCGA-MX-A663	95
0.00672148	0.00672148	0.00701101	TCGA-IN-A6RS	130
0.0167862	0.017075	0.017075	TCGA-VQ-A94P	78
0.00622921	0.00620204	0.00591736	TCGA-CD-A4MH	99
0.00700784	0.0070266	0.00745278	TCGA-VQ-A91Z	165
0.00379683	0.00379683	0.00432531	TCGA-BR-4357	274
0.0176852	0.0176852	0.0164933	TCGA-BR-8058	52
0.0103731	0.00956548	0.00957249	TCGA-VQ-A8E2	130
0.00572088	0.00572088	0.00492481	TCGA-IN-A6RO	344
0.00915821	0.00915821	0.00763573	TCGA-VQ-A91Q	129
0.00595653	0.00596275	0.00500201	TCGA-IN-AB1X	136
0.0111655	0.0111655	0.0115149	TCGA-B7-A5TN	98
0.00326131	0.00304711	0.00267615	TCGA-BR-7716	186
0.0445303	0.0445303	0.0359287	TCGA-BR-6564	34
0.00726314	0.00726314	0.00682986	TCGA-BR-8484	106
0.0181066	0.0181066	0.0162984	TCGA-RD-A8MV	79
0.0111599	0.0111905	0.010717	TCGA-FP-A8CX	108
0.0085581	0.00827204	0.00829883	TCGA-VQ-AA68	200
0.0172426	0.0172426	0.0172426	TCGA-BR-8682	87
0.00859448	0.00859448	0.0073595	TCGA-D7-6820	111
0.0296501	0.0296501	0.0286315	TCGA-BR-6801	56
0.00763526	0.00763526	0.0086046	TCGA-BR-A4QI	151
0.0075936	0.0075936	0.00733997	TCGA-CG-4304	81
0.00427588	0.00427588	0.00394544	TCGA-BR-A4PD	189
0.0127246	0.0127246	0.0110329	TCGA-D7-8575	58
0.00515394	0.00515394	0.00515822	TCGA-VQ-AA6J	156
0.00895908	0.00897623	0.00935459	TCGA-IN-7806	88
0.0043855	0.0043855	0.00299526	TCGA-D7-A4YT	339
0.00703411	0.00690275	0.00528345	TCGA-VQ-A925	145
0.00629611	0.00618014	0.00564265	TCGA-IN-A6RN	142
0.0064439	0.0064439	0.00594133	TCGA-ZQ-A9CR	125
0.00853071	0.00853071	0.00824677	TCGA-BR-7723	192
0.00748977	0.00748977	0.00574549	TCGA-VQ-A8PK	110
0.00874157	0.00874157	0.00640425	TCGA-VQ-A8PU	151
0.00708974	0.00696569	0.00696569	TCGA-RD-A7C1	334
0.0260113	0.0260113	0.0254723	TCGA-BR-8291	33
0.0361123	0.0339358	0.0337282	TCGA-BR-7722	47
0.0100995	0.0100995	0.0102341	TCGA-VQ-AA6B	90
0.0124137	0.0124137	0.0118098	TCGA-BR-A4J1	81
0.0126759	0.0125297	0.0109533	TCGA-IN-7808	120
0.00582584	0.00578219	0.00522909	TCGA-HU-8604	251
0.010401	0.010401	0.00879783	TCGA-CG-4449	105
0.00356805	0.00341419	0.00341421	TCGA-D7-A4YU	246
0.00632457	0.00629124	0.00392206	TCGA-HU-A4H5	319
0.00590039	0.00590039	0.00590039	TCGA-BR-8588	148
0.00545215	0.00545215	0.00564476	TCGA-BR-4369	205
0.00541768	0.00541768	0.00544442	TCGA-CG-4466	232
0.00559416	0.00558607	0.00490561	TCGA-3M-AB46	182
0.0173229	0.016397	0.016397	TCGA-D7-6815	166
0.00798163	0.00792987	0.00695765	TCGA-BR-8486	125
0.0200023	0.0200023	0.0180067	TCGA-CD-5803	37
0.0109762	0.0109762	0.0100715	TCGA-D7-A747	108
0.0116707	0.0116707	0.0116707	TCGA-R5-A805	150
0.00769886	0.00771376	0.00671417	TCGA-KB-A6F7	122
0.00631759	0.00642485	0.00642485	TCGA-VQ-AA6G	158
0.00743535	0.00743535	0.00651468	TCGA-BR-8677	109
0.00528013	0.00528301	0.00533407	TCGA-CG-4444	203
0.005379	0.005379	0.00516117	TCGA-BR-7901	186
0.00751215	0.00751215	0.00595513	TCGA-FP-8099	173
0.0111113	0.0111113	0.0123547	TCGA-VQ-A94O	70
0.0217589	0.0217589	0.0186668	TCGA-BR-7957	54
0.00503935	0.00502581	0.00477007	TCGA-HU-A4GP	240
0.0134686	0.0134686	0.0126426	TCGA-BR-4255	66
0.00888863	0.00869998	0.00838666	TCGA-IN-A6RI	122
0.00727625	0.00719377	0.00822758	TCGA-BR-8077	131
0.00667237	0.00667237	0.00489035	TCGA-BR-A452	133
0.0261444	0.0262203	0.0258152	TCGA-VQ-AA6F	50
0.0132738	0.0132738	0.0113136	TCGA-CG-5732	64
0.00515724	0.00545732	0.00529071	TCGA-VQ-A91S	294
0.00603536	0.00613812	0.00632421	TCGA-BR-8687	223
0.00361801	0.00335307	0.00318418	TCGA-BR-8289	249
0.0102332	0.0102332	0.00959538	TCGA-SW-A7EB	169
0.00419627	0.00419627	0.0042277	TCGA-BR-8683	184
0.0143891	0.0143891	0.0138644	TCGA-VQ-A8DV	74
0.0375912	0.0354709	0.0355356	TCGA-D7-8578	67
0.00541814	0.00507359	0.00507359	TCGA-CG-5724	133
0.00731314	0.00732203	0.00732203	TCGA-BR-8590	137
0.00400745	0.00400745	0.00400745	TCGA-HU-A4H6	141
0.00408808	0.00408808	0.00408808	TCGA-D7-6818	191
0.0144046	0.0135722	0.0135722	TCGA-HU-A4GY	73
0.00707645	0.00681795	0.00548446	TCGA-EQ-A4SO	202
0.010556	0.010556	0.0113939	TCGA-FP-A4BF	117
0.00671984	0.00674261	0.00649411	TCGA-HU-A4GF	160
0.0109672	0.0108449	0.0113854	TCGA-CG-4301	57
0.00489227	0.00489227	0.00440328	TCGA-CG-4476	133
0.0257245	0.0257245	0.0245069	TCGA-RD-A8N5	41
0.00884204	0.00854534	0.00645474	TCGA-FP-8631	117
0.0128798	0.0128798	0.00925668	TCGA-FP-8211	119
0.00584627	0.00553234	0.00462153	TCGA-VQ-A8PC	146
0.00825201	0.00825201	0.00835446	TCGA-F1-6875	111
0.00460535	0.00439076	0.0035959	TCGA-CD-8535	321
0.0084415	0.00831932	0.00757873	TCGA-IN-A6RR	188
0.0110682	0.010723	0.0107188	TCGA-D7-8576	67
0.00914912	0.00914912	0.00945093	TCGA-RD-A7BW	87
0.0121362	0.0120948	0.0117387	TCGA-HU-A4GD	101
0.00809719	0.0081789	0.00913675	TCGA-VQ-A91N	140
0.00891776	0.00848861	0.00851382	TCGA-CD-8528	130
0.00852123	0.00852123	0.00879817	TCGA-VQ-A8E7	123
0.0154078	0.0154078	0.0154548	TCGA-FP-7735	55
0.0102859	0.0102859	0.00977415	TCGA-CG-4475	62
0.00913221	0.00918454	0.00923582	TCGA-CG-5719	75
0.00457379	0.004599	0.00435678	TCGA-BR-A4IY	171
0.00283836	0.00283836	0.00308686	TCGA-CD-A48A	288
0.00833665	0.00833665	0.00832136	TCGA-D7-A6F2	83
0.00859824	0.00769719	0.00835366	TCGA-IN-8462	144
0.0120532	0.0120772	0.0116205	TCGA-KB-A93J	54
0.0111646	0.0111971	0.00912401	TCGA-CG-4477	67
0.00535253	0.00535253	0.00562516	TCGA-BR-6565	166
0.00454343	0.00434881	0.00388683	TCGA-D7-6526	242
0.00720062	0.00720062	0.00741248	TCGA-D7-6518	86
0.00780309	0.00780309	0.00780309	TCGA-VQ-A8P5	230
0.00874061	0.00830359	0.00833249	TCGA-BR-7715	150
0.00318232	0.00318086	0.00303512	TCGA-VQ-A94R	364
0.00799005	0.00799005	0.00806487	TCGA-BR-A4J8	114
0.00348305	0.00348305	0.00348305	TCGA-RD-A8N9	148
0.00511164	0.00511164	0.00494492	TCGA-IN-A7NU	112
0.012207	0.012207	0.00939764	TCGA-IN-AB1V	66
0.00780724	0.00780724	0.00785984	TCGA-D7-A74A	186
0.01289	0.0123736	0.012454	TCGA-HU-8249	177
0.0198378	0.0198378	0.0162065	TCGA-BR-4279	57
0.00790118	0.00790082	0.00773374	TCGA-VQ-AA6A	112
0.0237897	0.0237897	0.0224609	TCGA-BR-6456	47
0.0103309	0.0103309	0.0105758	TCGA-RD-A8MW	86
0.00803198	0.00792275	0.00783579	TCGA-BR-A4PF	122
0.007047	0.00712753	0.00703606	TCGA-IN-A7NT	135
0.00712373	0.00712373	0.00715688	TCGA-HU-A4GC	175
0.00763552	0.00763552	0.00728043	TCGA-MX-A666	121
0.00795752	0.00797837	0.00745578	TCGA-VQ-A8DZ	98
0.00631076	0.00631076	0.00512195	TCGA-R5-A7ZE	180
0.00456147	0.00456147	0.00463622	TCGA-RD-A8N6	188
0.0100724	0.0100724	0.00881623	TCGA-HF-7133	95
0.00730457	0.00730457	0.00690112	TCGA-CG-4443	111
0.00613705	0.00613705	0.00631485	TCGA-BR-8286	172
0.00530382	0.00530382	0.00525881	TCGA-VQ-A8PE	140
0.00422507	0.00428837	0.00430479	TCGA-CG-4469	365
0.0103745	0.0103745	0.0104812	TCGA-CD-8532	49
0.0109108	0.0100037	0.0100037	TCGA-BR-8679	180
0.00576648	0.00576648	0.00515836	TCGA-D7-6525	193
0.0132926	0.0127024	0.0115223	TCGA-D7-6817	95
0.0100944	0.00977763	0.00905185	TCGA-CG-5734	101
0.00884783	0.00866852	0.00571446	TCGA-D7-A6EX	143
0.00898984	0.00893201	0.00893201	TCGA-VQ-A91V	294
0.0143955	0.0143955	0.0146104	TCGA-VQ-A8PM	59
0.0047053	0.00470156	0.00498498	TCGA-VQ-A92D	154
0.0119497	0.0119497	0.0119497	TCGA-D7-6521	80
0.0100819	0.0100819	0.00780736	TCGA-BR-4267	107
0.0168058	0.0168058	0.0149693	TCGA-BR-A4J6	42
0.0131918	0.0132214	0.0134444	TCGA-D7-6520	72
0.00473107	0.00464013	0.00453288	TCGA-BR-8369	228
0.00852634	0.00852634	0.00682928	TCGA-RD-A8N1	115
0.00664498	0.00664498	0.00637037	TCGA-IN-A6RJ	150
0.00562076	0.00552247	0.00518426	TCGA-FP-7829	294
0.0113982	0.0113982	0.0113982	TCGA-BR-A4J7	65
0.00838252	0.00838252	0.00692613	TCGA-VQ-A94T	93
0.0103689	0.0094943	0.00946404	TCGA-BR-7959	111
0.0155769	0.0155769	0.0135221	TCGA-CD-A486	108
0.00808198	0.00686602	0.00788327	TCGA-R5-A7O7	147
0.00609834	0.00609834	0.00642126	TCGA-VQ-A91U	181
0.0076298	0.00742574	0.00829444	TCGA-D7-A6EV	186
0.0195111	0.0194896	0.00551234	TCGA-VQ-A8PH	237
0.0115066	0.0115209	0.00851921	TCGA-BR-8678	132
0.0145008	0.012983	0.012983	TCGA-R5-A7ZF	71
0.0122902	0.0116923	0.0120779	TCGA-CD-5804	87
0.00426498	0.00426655	0.00428336	TCGA-BR-8297	336
0.00384588	0.00384134	0.00385813	TCGA-BR-8080	214
0.00783325	0.00778968	0.006928	TCGA-CG-4440	145
0.0055477	0.0055357	0.0055357	TCGA-B7-A5TJ	290
0.0332632	0.0332632	0.0333136	TCGA-BR-8365	31
0.00400312	0.00398262	0.00334081	TCGA-VQ-AA64	299
0.00609478	0.00550328	0.00552806	TCGA-CD-8524	180
0.00333881	0.0033661	0.00334428	TCGA-D7-6822	290
0.00751885	0.00750781	0.00433263	TCGA-BR-4191	244
0.00477786	0.00477786	0.00461149	TCGA-VQ-A91A	147
0.0132518	0.0124392	0.0116463	TCGA-D7-A6F0	152
0.00328757	0.00328757	0.00328757	TCGA-D7-6527	239
0.00380785	0.00381392	0.00372026	TCGA-VQ-A8DU	164
0.00817205	0.00774288	0.00761058	TCGA-IN-A7NR	98
0.0135943	0.0130565	0.0130565	TCGA-IP-7968	129
0.00718386	0.00718386	0.00719293	TCGA-CD-8530	105
0.0154428	0.0154329	0.0143338	TCGA-HF-7136	93
0.0111381	0.0111381	0.0104196	TCGA-BR-A4CR	79
0.0190715	0.0189683	0.0180857	TCGA-CD-5799	48
0.0049304	0.00477623	0.00476677	TCGA-BR-7717	165
0.00416219	0.00355737	0.00343786	TCGA-HU-A4H2	221
0.00698646	0.00698703	0.00711562	TCGA-BR-7197	215
0.00841266	0.00841266	0.00767814	TCGA-BR-8483	154
0.00390133	0.00363976	0.00381427	TCGA-VQ-A91X	251
0.00869801	0.00746279	0.0077343	TCGA-CD-A487	198
0.00750821	0.00750821	0.00738622	TCGA-BR-6705	112
0.0130121	0.0130121	0.0130121	TCGA-BR-A44U	113
0.00316449	0.00322857	0.00390542	TCGA-VQ-A8PJ	181
0.00629981	0.0063423	0.00608378	TCGA-BR-4366	158
0.00691133	0.00668804	0.00714705	TCGA-BR-A4CS	185
0.00690112	0.00690112	0.00628963	TCGA-VQ-A8E0	122
0.00570717	0.00519959	0.00519959	TCGA-D7-5578	268
0.00624118	0.00624118	0.0051309	TCGA-VQ-A94U	188
0.0111707	0.0111707	0.0106584	TCGA-VQ-AA6K	85

## Sheet:  TCGA.STAD.EBV.reference.SSE
error_s11	error_s12	error_s30	ID	mutational_burden
0.00938474	0.00900221	0.00785577	TCGA-D7-8570	135
0.012664	0.012664	0.0110342	TCGA-BR-7196	73
0.0134191	0.0126956	0.0128436	TCGA-FP-7916	114
0.0105983	0.0104594	0.00971721	TCGA-FP-7998	74
0.00734229	0.00732452	0.00737426	TCGA-VQ-A923	121
0.0140822	0.0141683	0.0143056	TCGA-BR-6455	113
0.00865965	0.00865965	0.00860705	TCGA-CG-5722	101
0.0227463	0.0225231	0.0225231	TCGA-D7-A4YX	99
0.00757524	0.00739915	0.00743829	TCGA-BR-8686	130
0.017739	0.017739	0.0163205	TCGA-HU-A4G2	53
0.0163847	0.0163847	0.0163847	TCGA-BR-A4J4	90
0.00319785	0.00301424	0.00398032	TCGA-BR-7958	207
0.00774521	0.00774521	0.00690716	TCGA-BR-4253	97
0.0100707	0.0102534	0.00968359	TCGA-HU-8608	103
0.00184348	0.00184348	0.00186893	TCGA-BR-8589	1356
0.0138127	0.0135388	0.0135388	TCGA-VQ-AA69	80
0.00982495	0.0097079	0.00966678	TCGA-BR-8381	153
0.00233793	0.00233793	0.00257993	TCGA-CD-5801	472
0.0178567	0.0178567	0.0178567	TCGA-B7-A5TK	54
0.0157855	0.0146366	0.0142831	TCGA-HU-A4G6	92
0.0109889	0.0109548	0.0108835	TCGA-D7-8573	101
0.0075415	0.0075415	0.0074132	TCGA-BR-6706	223
0.00413726	0.00413726	0.00327142	TCGA-D7-A6EZ	321
0.00564622	0.00543965	0.00475715	TCGA-BR-8366	217
0.00521191	0.00483348	0.00339327	TCGA-B7-5818	465
0.00588407	0.00588407	0.00571049	TCGA-HU-A4H0	210
0.0190017	0.0190026	0.0181082	TCGA-VQ-A91W	51
0.00609213	0.00609213	0.0040523	TCGA-D7-5577	135
0.0145436	0.0145436	0.0145436	TCGA-BR-6707	81
0.0066659	0.00668868	0.00612298	TCGA-VQ-A8PF	125

## Sheet: TCGA.STAD.MSI.reference.SSE
error_s11	error_s12	error_s30	ID	mutational_burden
0.00638349	0.00316567	0.00316567	TCGA-HU-A4H3	949
0.00434859	0.00311624	0.00311624	TCGA-BR-4201	1415
0.00836239	0.00503706	0.00507974	TCGA-RD-A8NB	705
0.00576225	0.00352624	0.00352624	TCGA-VQ-A8PP	1507
0.00781504	0.00725324	0.00725324	TCGA-BR-4362	1591
0.00258234	0.00205887	0.00206579	TCGA-HU-A4H4	724
0.00682906	0.00528394	0.00528394	TCGA-BR-7707	1426
0.0058615	0.00368989	0.00368989	TCGA-BR-4368	1357
0.00734107	0.00538604	0.00538604	TCGA-HU-A4GN	1225
0.00753102	0.00595236	0.0060234	TCGA-D7-A6EY	1495
0.0119235	0.00950882	0.00950882	TCGA-D7-A4YV	965
0.00788198	0.00683814	0.00683814	TCGA-BR-8081	1022
0.00908217	0.00835175	0.00835175	TCGA-VQ-A8PX	654
0.0254673	0.0254177	0.0254177	TCGA-HU-A4GU	1683
0.00621436	0.00356411	0.00356411	TCGA-BR-8591	1601
0.00583152	0.00317773	0.00349868	TCGA-CG-4465	643
0.0114168	0.0104605	0.0104605	TCGA-BR-4370	1145
0.00708332	0.00456394	0.00456394	TCGA-CD-A4MJ	700
0.00479484	0.00248472	0.00248472	TCGA-CG-4442	1424
0.00477808	0.00370097	0.00370097	TCGA-BR-8372	1399
0.00670886	0.0049081	0.00496671	TCGA-D7-A4YY	546
0.0152929	0.0118243	0.0118243	TCGA-F1-6177	1373
0.00713509	0.00379734	0.00379734	TCGA-F1-6874	937
0.0133049	0.0101646	0.0101646	TCGA-HU-A4GQ	1982
0.0150756	0.0140078	0.0140078	TCGA-BR-4292	1467
0.00908185	0.00646993	0.00646993	TCGA-CD-8536	920
0.0079829	0.00585382	0.00459457	TCGA-VQ-A8P2	8539
0.00859965	0.00758953	0.00758953	TCGA-CG-5726	1337
0.00124642	0.00138313	0.00171998	TCGA-BR-6452	6563
0.0072423	0.00538371	0.00538371	TCGA-BR-8078	1547
0.0054949	0.00300147	0.00300147	TCGA-BR-4363	570
0.00586694	0.00387897	0.00387897	TCGA-VQ-A8E3	767
0.013583	0.0113367	0.0113367	TCGA-BR-8368	1059
0.00447518	0.00167804	0.00167804	TCGA-CD-A4MI	1094
0.0104369	0.00785577	0.00785577	TCGA-VQ-A8PB	828
0.0148568	0.0119373	0.0119373	TCGA-HU-A4H8	1279
0.012702	0.0102229	0.0102229	TCGA-MX-A5UJ	1478
0.00472052	0.00328809	0.00363168	TCGA-VQ-A8PO	892
0.00373503	0.00181398	0.00186155	TCGA-BR-4257	1163
0.0060085	0.00336153	0.00336153	TCGA-CG-4305	1232
0.00782226	0.00649143	0.00649143	TCGA-CG-4306	1109
0.00705134	0.0062241	0.0062241	TCGA-VQ-A91D	2546
0.011045	0.011045	0.011045	TCGA-VQ-AA6D	875
0.00618346	0.0041867	0.0041867	TCGA-BR-6566	969
0.00435429	0.00239881	0.00239881	TCGA-BR-8363	1286
0.0081089	0.005384	0.005384	TCGA-HU-A4G9	834
0.00578827	0.00405898	0.00405898	TCGA-HU-A4GT	1579
0.00945831	0.00659997	0.00659997	TCGA-BR-7851	1506
0.0102737	0.00975363	0.00975363	TCGA-BR-6802	494
0.00822868	0.00605344	0.00605344	TCGA-F1-A448	621
0.00771595	0.0053798	0.0053798	TCGA-HU-A4GX	1309
0.00490075	0.00297267	0.00297267	TCGA-SW-A7EA	674
0.00401132	0.00344986	0.00344986	TCGA-CG-5723	1767
0.00600122	0.00476037	0.00476037	TCGA-R5-A7ZI	912
0.00527952	0.00162442	0.00162442	TCGA-BR-8487	3208
0.010372	0.00787608	0.00787608	TCGA-HU-8602	1720
0.00785029	0.00587862	0.00587862	TCGA-HU-A4G8	1599
0.010692	0.00735119	0.00735119	TCGA-B7-A5TI	663
0.00306213	0.0023448	0.00210284	TCGA-BR-8059	801
0.00150064	0.0011331	0.0011331	TCGA-BR-4361	2791
0.0038822	0.00272466	0.00272466	TCGA-B7-5816	1312
0.00444089	0.00224315	0.00224315	TCGA-CD-A4MG	2719
0.011377	0.00942535	0.00942535	TCGA-HF-7132	1285
0.00482943	0.00223587	0.00223587	TCGA-VQ-A924	1282
0.00452291	0.00260516	0.00260516	TCGA-VQ-A91K	1441
0.00474108	0.00274777	0.00274777	TCGA-BR-4256	1058
0.00656585	0.00469777	0.00469777	TCGA-BR-4280	736
0.00237874	0.00276652	0.00276652	TCGA-CG-5721	4605
0.00551452	0.00275277	0.00275277	TCGA-BR-7703	717
0.00748869	0.00475926	0.00475926	TCGA-BR-8361	1696
0.00651087	0.00455426	0.00455426	TCGA-BR-6852	1095
0.0104623	0.00750884	0.00750884	TCGA-BR-8382	1003
0.00844292	0.00626996	0.00626996	TCGA-HF-A5NB	1467

## Sheet: mouse.reference.SSE
error_s11	error_s12	error_s30	ID	mutational_burden
0.00307205	0.00307205	0.00260906	mouse1	4416
0.00178101	0.00178101	0.00117295	mouse2	5770
0.00268028	0.00268028	0.0015541	mouse3	4116
0.00680197	0.00680197	0.00550239	mouse6	164
0.00200105	0.00200105	0.00121756	mouse7	3017
0.00247137	0.00247137	0.00169889	mouse9	1133
0.00183196	0.00183196	0.00151476	mouse10	1511
0.00340048	0.00340048	0.00171613	mouse11	2226
