# Supplementary material for: Genomic landscape of a mouse model of diffuse-type gastric adenocarcinoma
Source: Gastric Cancer. 2021 Aug 13;25(1):83–95. doi: 10.1007/s10120-021-01226-0 (PMC8732846; doi:10.1007/s10120-021-01226-0)
Supplement: Supplementary file 3 — Supplementary file3 (XLS 604 KB) [file 10120_2021_1226_MOESM3_ESM.xls]

## Sheet: all.SV.genes
chrom1	chrom2	start1	start2	alteration	SV_break_gene1	start_upstream	start_downstream	SV_break_gene2	end_upstream	end_downstream	interval_gene	SV_freq	SVclass	sample
chr11		72489638	72489880	G	Spns2			Spns2			Spns2	0.201754	DEL	mouse1
chr11		87667622	87719337	<DEL>	Rnf43			Rnf43			1110028F11Rik,Rnf43	0.263158	DEL	mouse1
chr13		46512764	46512952	T	Cap2			Cap2			Cap2	0.1875	DEL	mouse1
chr13		115337778	115338210	C								0.0666667	DEL	mouse1
chr14		52162802	52162996	A	Supt16		Rpgrip1	Supt16		Rpgrip1	Supt16	0.125749	DEL	mouse1
chr18		34932636	34932706	G		Etf1	Hspa9		Etf1	Hspa9		0.124088	DEL	mouse1
chr19		21458909	23774044	<DEL>	Gda			Apba1			1110059E24Rik,1700028P14Rik,Abhd17b,Apba1,Gda,Klf9,Mamdc2,Mir1192,Mir204,Ptar1,Smc5,Tmem2,Trpm3	0.0833333	DEL	mouse1
chr19		35111866	36444214	<DEL>				Pcgf5			A830019P07Rik,Ankrd1,Htr7,Pcgf5,Rpp30	0.0634921	DEL	mouse1
chr1		78571886	78572126	TATATAA								0.186047	DEL	mouse1
chr3		30332421	30472684	<DEL>	Mecom			Mecom			Mecom	0.186335	DEL	mouse1
chr3		102920635	102922385	<DEL>	Sycp1			Sycp1			Sycp1	0.0909091	DEL	mouse1
chr4		49916329	65864716	<DEL>				Astn2			1700042G15Rik,4930522O17Rik,4930552N02Rik,4933430I17Rik,AI427809,Abca1,Actl7a,Actl7b,Akap2,Akna,Alad,Ambp,Astn2,Atp6v1g1,Bspry,C630028M04Rik,Cdc26,Col27a1,Ctnnal1,Cylc2,D630039A03Rik,Dnajc25,E130308A19Rik,Ecpas,Epb41l4b,Fam206a,Fkbp15,Fktn,Frrs1l,Fsd1l,Gm11213,Gm11217,Gm11482,Gm12505,Gm12530,Gm12596,Gm2083,Gm21320,Gng10,Hdhd3,Hsdl2,Ikbkap,Inip,Kif12,Klf4,Lpar1,Mir3095,Mir32,Mir455,Mup1,Mup10,Mup1…	0.0246305	DEL	mouse1
chr4		53093946	67530363	<DEL>	Abca1						1700042G15Rik,4930522O17Rik,4933430I17Rik,AI427809,Abca1,Actl7a,Actl7b,Akap2,Akna,Alad,Ambp,Astn2,Atp6v1g1,Bspry,Cdc26,Col27a1,Ctnnal1,D630039A03Rik,Dnajc25,E130308A19Rik,Ecpas,Epb41l4b,Fam206a,Fkbp15,Fktn,Frrs1l,Fsd1l,Gm11213,Gm11217,Gm11482,Gm12505,Gm12530,Gm12596,Gm2083,Gm21320,Gng10,Hdhd3,Hsdl2,Ikbkap,Inip,Kif12,Klf4,Lpar1,Mir3095,Mir32,Mir455,Mup1,Mup10,Mup11,Mup12,Mup13,Mup14,Mup15,Mup16,Mu…	0.0441176	DEL	mouse1
chr4		138669426	138669489	G								0.30303	DEL	mouse1
chr5		5593986	5594173	T	Cfap69			Cfap69			Cfap69	0.13587	DEL	mouse1
chr5		102500620	102690030	<DEL>	Arhgap24			Arhgap24			Arhgap24	0.0514019	DEL	mouse1
chr6		125140877	125141033	A	Nop2	Iffo1		Nop2	Iffo1		Nop2	0.042328	DEL	mouse1
chr8		45711504	45829249	<DEL>	Sorbs2					Sorbs2	Sorbs2,Sorbs2os	0.0465116	DEL	mouse1
chr8		54927438	116252123	<DEL>	Gpm6a						0610038B21Rik,1110028F18Rik,1600027J07Rik,1700001D01Rik,1700011L22Rik,1700026F02Rik,1700030K09Rik,1700067K01Rik,1700092C02Rik,1700096P03Rik,1700125H03Rik,1810019D21Rik,2010320M18Rik,2210011C24Rik,2500002B13Rik,4921524J17Rik,4922502B01Rik,4930432K21Rik,4930470O06Rik,4930488L21Rik,4930506A18Rik,4930513N10Rik,4930518J21Rik,4930522P08Rik,4930571O06Rik,4931428F04Rik,4933400L20Rik,4933402J07Rik,4933405…	0.0465116	DEL	mouse1
chr9		52441080	57416231	<DEL>				Ppcdc			1700017B05Rik,1700041C23Rik,2700012I20Rik,4930430J02Rik,4930550C14Rik,4930563M21Rik,AI593442,AY074887,Acat1,Acsbg1,Atm,Chrna3,Chrna5,Chrnb4,Cib2,Commd4,Crabp1,Cspg4,Cul5,Cyp19a1,Ddx10,Dmxl2,Dnaja4,Elmod1,Etfa,Exph5,Fbxo22,Gldn,Gldnos,Gm10658,Gm1715,Gm7444,Hmg20a,Hykk,Idh3a,Imp3,Ireb2,Isl2,Kdelc2,Lingo1,Man2c1,Man2c1os,Mir130c,Mir5710,Neil1,Npat,Nrg4,Odf3l1,Peak1,Ppcdc,Psma4,Pstpip1,Ptpn9,Rab39,Rc…	0.0517241	DEL	mouse1
chr15		26923428	63986822	<DUP:TANDEM>				Fam49b			1700022A22Rik,1700065I16Rik,1700084J12Rik,2310043O21Rik,2310069G16Rik,4930413F20Rik,4930430F21Rik,4930447A16Rik,4930523O13Rik,4930548G14Rik,4930555K19Rik,4930592A05Rik,4933412E24Rik,9130401M01Rik,9330182O14Rik,9430069I07Rik,9930014A18Rik,A1bg,A930017M01Rik,AU022793,Aard,Abra,Angpt1,Ank,Ankrd33b,Ankrd46,Anxa13,Atad2,Atp6v1c1,Azin1,BC048602,Baalc,Cct5,Cmbl,Col14a1,Colec10,Cox6c,Cpq,Csmd3,Cthrc1,Ctn…	0.21875	DUP	mouse1
chr15		60882465	63982239	<DUP:TANDEM>				Fam49b			1700065I16Rik,A1bg,D030024E09Rik,Fam49b,Gm20740,Gsdmc,Gsdmc2,Gsdmc3,Gsdmc4,Gsdmcl-ps,Gsdmcl1,Gsdmcl2,H2afy3,Myc,Pvt1	0.167722	DUP	mouse1
chr19		21348924	25576230	<DUP:TANDEM>				Dmrt1			1110059E24Rik,1700028P14Rik,Abhd17b,Apba1,Cbwd1,Dmrt1,Dock8,Fam122a,Fam189a2,Foxd4,Fxn,Gda,Gm38437,Kank1,Klf9,Mamdc2,Mir1192,Mir204,Mir3084-1,Pgm5,Pip5k1b,Ptar1,Smc5,Snora19,Tjp2,Tmem2,Tmem252,Trpm3	0.0894737	DUP	mouse1
chr19		25382909	38204777	<DUP:TANDEM>	Kank1			Fra10ac1			1700018L02Rik,1700122C19Rik,2610016A17Rik,2700046G09Rik,4430402I18Rik,4931403E22Rik,4931408D14Rik,8430431K14Rik,9930021J03Rik,A1cf,A330032B11Rik,A830019P07Rik,A930007I19Rik,Acta2,Ak3,Ankrd1,Ankrd22,Asah2,Atad1,Btaf1,C030016D13Rik,Cd274,Cdc37l1,Cep55,Ch25h,Cpeb3,Cstf2t,Cyp26a1,Cyp26c1,D930032P07Rik,Dkk1,Dmrt1,Dmrt2,Dmrt3,Ermp1,Exoc6,Fas,Ffar4,Fgfbp3,Fra10ac1,Gldc,Glis3,Gm6642,Gm815,Gm8978,Gm9895,H…	0.0818713	DUP	mouse1
chr19		33367323	43677269	<DUP:TANDEM>	Rnls				Slc25a28	BC037704	1700122C19Rik,4931408D14Rik,4933411K16Rik,A330032B11Rik,A830019P07Rik,Acta2,Aldh18a1,Ankrd1,Ankrd2,Ankrd22,Arhgap19,Avpi1,BC037704,Blnk,Btaf1,C330026H20Rik,Ccnj,Cep55,Ch25h,Cnnm1,Cpeb3,Crtac1,Cyp26a1,Cyp26c1,Cyp2c29,Cyp2c37,Cyp2c38,Cyp2c39,Cyp2c40,Cyp2c50,Cyp2c53-ps,Cyp2c54,Cyp2c55,Cyp2c65,Cyp2c66,Cyp2c67,Cyp2c68,Cyp2c69,Cyp2c70,Dntt,E030044B06Rik,Entpd1,Exoc6,Exosc1,Fas,Ffar4,Fgfbp3,Fra10ac1,Fra…	0.0428571	DUP	mouse1
chr19		36590304	43368752	<DUP:TANDEM>	Hectd2			Hpse2			1700122C19Rik,4931408D14Rik,4933411K16Rik,A330032B11Rik,Aldh18a1,Ankrd2,Arhgap19,Avpi1,Blnk,Btaf1,C330026H20Rik,Ccnj,Cep55,Cpeb3,Crtac1,Cyp26a1,Cyp26c1,Cyp2c29,Cyp2c37,Cyp2c38,Cyp2c39,Cyp2c40,Cyp2c50,Cyp2c53-ps,Cyp2c54,Cyp2c55,Cyp2c65,Cyp2c66,Cyp2c67,Cyp2c68,Cyp2c69,Cyp2c70,Dntt,E030044B06Rik,Entpd1,Exoc6,Exosc1,Ffar4,Fgfbp3,Fra10ac1,Frat1,Frat2,Gm19424,Golga7b,Hectd2,Hectd2os,Hells,Hhex,Hoga1,Hp…	0.0514019	DUP	mouse1
chr1		65945726	65952370	<DUP:TANDEM>								0.0849673	DUP	mouse1
chr4		52530629	67358656	<DUP:TANDEM>							1700042G15Rik,4930522O17Rik,4930552N02Rik,4933430I17Rik,AI427809,Abca1,Actl7a,Actl7b,Akap2,Akna,Alad,Ambp,Astn2,Atp6v1g1,Bspry,Cdc26,Col27a1,Ctnnal1,D630039A03Rik,Dnajc25,E130308A19Rik,Ecpas,Epb41l4b,Fam206a,Fkbp15,Fktn,Frrs1l,Fsd1l,Gm11213,Gm11217,Gm11482,Gm12505,Gm12530,Gm12596,Gm2083,Gm21320,Gng10,Hdhd3,Hsdl2,Ikbkap,Inip,Kif12,Klf4,Lpar1,Mir3095,Mir32,Mir455,Mup1,Mup10,Mup11,Mup12,Mup13,Mup14,…	0.0759494	DUP	mouse1
chr4		62648252	70664920	<DUP:TANDEM>	Rgs3						Akna,Ambp,Astn2,Atp6v1g1,Brinp1,Cdk5rap2,Col27a1,Gm11213,Gm11217,Gm11482,Gm12911,Kif12,Megf9,Mir455,Orm1,Orm2,Orm3,Pappa,Rgs3,Tex48,Tlr4,Tmem268,Tnc,Tnfsf15,Tnfsf8,Trim32,Whrn,Zfp618	0.0277778	DUP	mouse1
chr5		74742460	75814342	<DUP:TANDEM>							Chic2,Gm19583,Gm6116,Gsx2,Kit,Mir7025,Pdgfra	0.0515464	DUP	mouse1
chr5		89029313	89215487	<DUP:TANDEM>	Slc4a4			Slc4a4			Slc4a4	0.0374332	DUP	mouse1
chr6		60889230	60970799	<DUP:TANDEM>				Mmrn1			Mmrn1	0.0773196	DUP	mouse1
chr8		32152895	32443999	<DUP:TANDEM>	Gm8179						Gm8179	0.0292683	DUP	mouse1
chr8		32969125	114940363	<DUP:TANDEM>				Wwox			0610038B21Rik,1110028F18Rik,1190028D05Rik,1600027J07Rik,1700001D01Rik,1700011L22Rik,1700026F02Rik,1700029J07Rik,1700030K09Rik,1700061N14Rik,1700067K01Rik,1700092C02Rik,1700096P03Rik,1700125H03Rik,1810019D21Rik,2010320M18Rik,2210011C24Rik,2500002B13Rik,2810404M03Rik,4921524J17Rik,4922502B01Rik,4930432K21Rik,4930470O06Rik,4930488L21Rik,4930506A18Rik,4930513N10Rik,4930518J21Rik,4930522P08Rik,4930571…	0.0225225	DUP	mouse1
chr8		54915641	114692053	<DUP:TANDEM>	Gpm6a			Wwox			0610038B21Rik,1110028F18Rik,1600027J07Rik,1700001D01Rik,1700011L22Rik,1700026F02Rik,1700030K09Rik,1700067K01Rik,1700092C02Rik,1700096P03Rik,1700125H03Rik,1810019D21Rik,2010320M18Rik,2210011C24Rik,2500002B13Rik,4921524J17Rik,4922502B01Rik,4930432K21Rik,4930470O06Rik,4930488L21Rik,4930506A18Rik,4930513N10Rik,4930518J21Rik,4930522P08Rik,4930571O06Rik,4931428F04Rik,4933400L20Rik,4933402J07Rik,4933405…	0.0395683	DUP	mouse1
chrX		157259059	157260815	<DUP:TANDEM>	Phex			Phex			Phex	0.133333	DUP	mouse1
chr12		102069325	102069325	<INS>								0.118421	INS	mouse1
chr15		26923582	63986859	<INV>				Fam49b			1700022A22Rik,1700065I16Rik,1700084J12Rik,2310043O21Rik,2310069G16Rik,4930413F20Rik,4930430F21Rik,4930447A16Rik,4930523O13Rik,4930548G14Rik,4930555K19Rik,4930592A05Rik,4933412E24Rik,9130401M01Rik,9330182O14Rik,9430069I07Rik,9930014A18Rik,A1bg,A930017M01Rik,AU022793,Aard,Abra,Angpt1,Ank,Ankrd33b,Ankrd46,Anxa13,Atad2,Atp6v1c1,Azin1,BC048602,Baalc,Cct5,Cmbl,Col14a1,Colec10,Cox6c,Cpq,Csmd3,Cthrc1,Ctn…	0.265766	INV	mouse1
chr15		63184301	64186262	<INV>				Asap1			1700065I16Rik,Asap1,Fam49b,Gm20740,Gsdmc,Gsdmc2,Gsdmc3,Gsdmc4,Gsdmcl-ps,Gsdmcl1,Gsdmcl2	0.232727	INV	mouse1
chr15		63979530	63982486	<INV>	Fam49b			Fam49b			Fam49b	0.130548	INV	mouse1
chr17		47480083	47481851	<INV>			Taf8			Taf8		0.076087	INV	mouse1
chr17		65577992	65578394	<INV>			Vapa			Vapa		0.122066	INV	mouse1
chr17		65578122	65581850	<INV>			Vapa	Vapa			Vapa	0.0790698	INV	mouse1
chr4		86734497	88666815	<INV>							Acer2,C87499,Dennd4c,Focad,Hacd4,Ifna12,Ifna13,Ifna14,Ifna15,Ifna9,Ifnb1,Mir491,Mllt3,Rps6,Slc24a2	0.0986395	INV	mouse1
chr8		7283693	14524937	<INV>				Dlgap2			1700016D06Rik,1700029H14Rik,3930402G23Rik,4833411C07Rik,4930453L07Rik,4933430N04Rik,9530052E02Rik,AF366264,Abhd13,Adprhl1,Ankrd10,Arglu1,Arhgef7,Atp11a,Atp4b,B930025P03Rik,Cars2,Cdc16,Cfap97d2,Champ1,Col4a1,Col4a2,Coprs,Cul4a,Dcun1d2,Dlgap2,E230013L22Rik,Efnb2,Erich1,F10,F7,Fam155a,Fbxo25,Gas6,Gm15348,Gm15350,Gm38671,Gm5907,Gm6524,Grk1,Grtp1,Ing1,Irs2,Lamp1,Lig4,Mcf2l,Mir1968,Mir7065,Mir7238,Mir7…	0.0243902	INV	mouse1
chr8		11101949	45824756	<INV>				Sorbs2			1700016D06Rik,1700029H14Rik,1700047A11Rik,1810012K16Rik,2310008N11Rik,2610005L07Rik,2810404M03Rik,4930467E23Rik,4933416M07Rik,4933433F19Rik,5430403N17Rik,5430421F17Rik,5830408C22Rik,6820431F20Rik,7420700N18Rik,A930013F10Rik,AF366264,AI429214,AY512931,AY761184,AY761185,Adam18,Adam20,Adam24,Adam25,Adam26a,Adam26b,Adam3,Adam32,Adam34,Adam39,Adam5,Adam9,Adgra2,Adprhl1,Adrb3,Agpat5,Alg11,Angpt2,Ank1,A…	0.0486111	INV	mouse1
chr8		13920549	14517621	<INV>	Fbxo25			Dlgap2			Dlgap2,Erich1,Fbxo25,Gm5907,Tdrp	0.0226244	INV	mouse1
chr8		30170307	32159270	<INV>				Gm8179			4933433F19Rik,7420700N18Rik,Dusp26,Fut10,Gm8179,Mak16,Nrg1,Rnf122,Tti2	0.0405405	INV	mouse1
chr8		32993855	116257478	<INV>							0610038B21Rik,1110028F18Rik,1190028D05Rik,1600027J07Rik,1700001D01Rik,1700011L22Rik,1700026F02Rik,1700029J07Rik,1700030K09Rik,1700061N14Rik,1700067K01Rik,1700092C02Rik,1700096P03Rik,1700125H03Rik,1810019D21Rik,2010320M18Rik,2210011C24Rik,2500002B13Rik,2810404M03Rik,4921524J17Rik,4922502B01Rik,4930432K21Rik,4930470O06Rik,4930488L21Rik,4930506A18Rik,4930513N10Rik,4930518J21Rik,4930522P08Rik,4930571…	0.0343348	INV	mouse1
chr8		33021516	106907274	<INV>				Utp4			0610038B21Rik,1110028F18Rik,1190028D05Rik,1600027J07Rik,1700001D01Rik,1700011L22Rik,1700026F02Rik,1700029J07Rik,1700030K09Rik,1700061N14Rik,1700067K01Rik,1700092C02Rik,1700096P03Rik,1700125H03Rik,1810019D21Rik,2010320M18Rik,2210011C24Rik,2500002B13Rik,2810404M03Rik,4921524J17Rik,4930432K21Rik,4930470O06Rik,4930488L21Rik,4930506A18Rik,4930513N10Rik,4930518J21Rik,4930522P08Rik,4931428F04Rik,4933400…	0.0538922	INV	mouse1
chr8		116512690	123374413	<INV>	Dynlrb2			Tcf25		Spire2	1190005I06Rik,1700016A09Rik,1700018B08Rik,1700030J22Rik,1700030M09Rik,2810013P06Rik,4930563M20Rik,4933417D19Rik,6430548M08Rik,9330133O14Rik,A330074K22Rik,A530010L16Rik,Acsf3,Adad2,Ankrd11,Aprt,Atmin,Atp2c2,BC048644,Banp,Bco1,Car5a,Cbfa2t3,Cdh13,Cdh15,Cdk10,Cdt1,Cdyl2,Cenpn,Chmp1a,Cmc2,Cmip,Cotl1,Cox4i1,Cpne7,Crispld2,Ctu2,Cyba,Dnaaf1,Dpep1,Dynlrb2,Emc8,Fam92b,Fanca,Fbxo31,Fendrr,Foxc2,Foxf1,Foxl1…	0.02	INV	mouse1
chr9		60051999	61013328	<INV>	Thsd4				Gm5122		9230112J17Rik,Larp6,Lrrc49,Thsd4,Uaca	0.0322581	INV	mouse1
chrX		159828102	159833375	<INV>	Sh3kbp1			Sh3kbp1			Sh3kbp1	0.29918	INV	mouse1
chrX		159835247	159837003	<INV>	Sh3kbp1			Sh3kbp1	Sh3kbp1		Sh3kbp1	0.180451	INV	mouse1
chr10	chr4	76357348	73702391	[chr4:73702391[T	Pcnt							0.0576923	TRA	mouse1
chr10	chr12	76357447	24702636	T[chr12:24702636[	Pcnt							0.0684211	TRA	mouse1
chr11	chr7	55387638	46011646	T]chr7:46011646]				Abcc6				0.0797101	TRA	mouse1
chr11	chr16	98925468	18832644	]chr16:18832644]T			Cdc6	Ufd1	2510002D24Rik			0.0526316	TRA	mouse1
chr12	chr10	24702636	76357447	]chr10:76357447]C				Pcnt				0.0684211	TRA	mouse1
chr13	chr16	63729880	19456129	CC]chr16:19456129]	1700024I08Rik							0.021978	TRA	mouse1
chr15	chr4	80077609	59338311	T[chr4:59338311[			Rpl3,Snord83b	Susd1				0.0272727	TRA	mouse1
chr16	chr11	18832644	98925468	G[chr11:98925468[	Ufd1	2510002D24Rik				Cdc6		0.0526316	TRA	mouse1
chr16	chr13	19456129	63729880	TG]chr13:63729880]				1700024I08Rik				0.021978	TRA	mouse1
chr16	chr19	33050572	45001497	G]chr19:45001497]	Iqcg			Sema4g	Twnk	Mrpl43		0.101911	TRA	mouse1
chr17	chr4	47486195	85498659	C]chr4:85498659]	Taf8		Taf8					0.102362	TRA	mouse1
chr17	chr8	49107043	73187201	]chr8:73187201]CAA				Large1				0.166667	TRA	mouse1
chr17	chr9	94799046	30549217	[chr9:30549217[T	Gm1976							0.0921053	TRA	mouse1
chr17	chr9	94802044	30549191	CAGTGTGGTTTAATATACGAA]chr9:30549191]	Gm1976							0.0537634	TRA	mouse1
chr19	chr16	45001494	33050575	A]chr16:33050575]	Sema4g	Twnk	Mrpl43	Iqcg				0.101911	TRA	mouse1
chr19	chr5	57796708	81649734	C[chr5:81649734[	Atrnl1			Adgrl3				0.0201005	TRA	mouse1
chr1	chr6	167708486	54026577	T]chr6:54026577]	Lmx1a							0.08	TRA	mouse1
chr2	chr9	145719389	83519728	G]chr9:83519728]	BC039771							0.0243902	TRA	mouse1
chr2	chr6	179750182	85339620	G[chr6:85339620[	Cdh4			Rab11fip5	Mir705			0.0390244	TRA	mouse1
chr4	chr15	59338311	80077609	]chr15:80077609]G	Susd1					Rpl3,Snord83b		0.0272727	TRA	mouse1
chr4	chr10	73702391	76357348	[chr10:76357348[G				Pcnt				0.0576923	TRA	mouse1
chr4	chr17	85498658	47486196	A]chr17:47486196]				Taf8		Taf8		0.102362	TRA	mouse1
chr5	chr19	81649734	57796708	]chr19:57796708]A	Adgrl3			Atrnl1				0.0201005	TRA	mouse1
chr6	chr1	54026569	167708494	G]chr1:167708494]				Lmx1a				0.08	TRA	mouse1
chr6	chr2	85339620	179750182	]chr2:179750182]T	Rab11fip5	Mir705		Cdh4				0.0390244	TRA	mouse1
chr7	chr11	46011642	55387642	T]chr11:55387642]	Abcc6							0.0797101	TRA	mouse1
chr8	chr17	73187201	49107043	ACA[chr17:49107043[	Large1							0.166667	TRA	mouse1
chr9	chr17	30549191	94802044	TTTCGTATATTAAACCACACT]chr17:94802044]				Gm1976				0.0537634	TRA	mouse1
chr9	chr17	30549216	94799047	[chr17:94799047[A				Gm1976				0.0921053	TRA	mouse1
chr9	chr2	83519721	145719396	A]chr2:145719396]				BC039771				0.0243902	TRA	mouse1
chr12		7781268	15284427	<DEL>							1700022H16Rik,4921511I17Rik,4930448C13Rik,4930511A02Rik,7420701I03Rik,9530020I12Rik,Apob,Ddx1,Fam49a,Fam84a,Gdf7,Gen1,Gm16497,Gm34637,Gm35725,Gm38407,Hs1bp3,Kcns3,Laptm4a,Ldah,Matn3,Mir7675,Msgn1,Mycn,Nbas,Nt5c1b,Osr1,Pum2,Rad51ap2,Rdh14,Rhob,Sdc1,Slc7a15,Smc6,Ttc32,Tubb2a-ps2,Vsnl1,Wdr35	0.0746269	DEL	mouse2
chr12		89688929	89689227	A	Nrxn3			Nrxn3			Nrxn3	0.0497512	DEL	mouse2
chr13		40243815	78364698	<DEL>	Ofcc1						1700001L19Rik,1700024I08Rik,1700029N11Rik,1700066J03Rik,1700084F23Rik,1700100L14Rik,1810034E14Rik,2010111I01Rik,2210016F16Rik,2210408I21Rik,2310081J21Rik,2410141K09Rik,4833439L19Rik,4921517D22Rik,4921525O09Rik,4930455J16Rik,4930471G24Rik,4930486L24Rik,4930518P08Rik,4930520P13Rik,4930525G20Rik,4930528D03Rik,4930550C17Rik,4930555G21Rik,4930555K05Rik,4931429P17Rik,4933416O17Rik,4933433G19Rik,6720489…	0.0671141	DEL	mouse2
chr13		48853798	49117954	<DEL>	Phf2			Wnk2			Fam120a,Fam120aos,Phf2,Wnk2	0.0461538	DEL	mouse2
chr14		7679854	17920358	<DEL>				Thrb			2610318M16Rik,3830406C13Rik,4930452B06Rik,4930455B14Rik,Abhd6,Acox2,Atxn7,B230110C06Rik,Cadps,Dnase1l3,Fam107a,Fezf2,Fhit,Fhitos,Flnb,Gm5087,Htd2,Il3ra,Kctd6,Lrrc3b,Mir5124b,Mnd1-ps,Nek10,Ngly1,Oit1,Olfr31,Olfr720,Oxsm,Pdhb,Pou5f1-rs6,Psmd6,Ptprg,Pxk,Rarb,Rpp14,Slc4a7,Sntn,Synpr,Thoc7,Thrb,Top2b	0.0816327	DEL	mouse2
chr14		58380396	62832915	<DEL>					Mir8098,Wdfy2	4931440J10Rik	1700109G14Rik,1700129C05Rik,4930556J02Rik,4931440J10Rik,Amer2,Arl11,Atp8a2,C1qtnf9,Cab39l,Cdadc1,Dleu2,Dleu7,Ebpl,Fam124a,Gm45935,Gm5142,Gm6904,Gucy1b2,Ints6,Kcnrg,Kpna3,Mipep,Mir15a,Mir16-1,Mir719,Mtmr6,Nupl1,Phf11a,Phf11b,Phf11c,Phf11d,Rcbtb1,Rnaseh2b,Sacs,Serpine3,Setdb2,Sgcg,Shisa2,Spata13,Spryd7,Tnfrsf19,Trim13	0.478015	DEL	mouse2
chr14		58735396	60646777	<DEL>				Spata13			1700129C05Rik,Amer2,Atp8a2,Cab39l,Cdadc1,Gm45935,Gm5142,Gm6904,Mir719,Mtmr6,Nupl1,Phf11a,Phf11b,Phf11c,Phf11d,Rcbtb1,Setdb2,Shisa2,Spata13	0.730988	DEL	mouse2
chr15		32357347	32357603	C	Sema5a			Sema5a			Sema5a	0.122449	DEL	mouse2
chr15		73280508	73340468	<DEL>	Ptk2			Ptk2			Ptk2	0.0496454	DEL	mouse2
chr15		92944322	92963657	<DEL>								0.0603015	DEL	mouse2
chr16		41464388	41472744	<DEL>	Lsamp			Lsamp			Lsamp	0.0909091	DEL	mouse2
chr16		70228690	70265247	<DEL>								0.0567376	DEL	mouse2
chr17		35016972	35093735	<DEL>	Vwa7		Vars	Abhd16a			Abhd16a,Clic1,Ddah2,G6bos,Ly6g6c,Ly6g6d,Ly6g6e,Ly6g6f,Mpig6b,Msh5,Sapcd1,Vwa7	0.0727273	DEL	mouse2
chr17		50921893	50968933	<DEL>	Tbc1d5			Tbc1d5			Tbc1d5	0.0342857	DEL	mouse2
chr18		24948377	24954683	<DEL>	Fhod3			Fhod3			Fhod3	0.0689655	DEL	mouse2
chr1		107746671	129962771	<DEL>				Thsd7b			2900009J06Rik,2900060B14Rik,3110009E18Rik,3830432H09Rik,Acmsd,Actr3,C1ql2,Ccdc93,Ccnt2,Cdh19,Cdh7,Celrr,Cfap221,Clasp1,Cntnap5a,Cxcr4,D830032E09Rik,Dars,Dbi,Ddx18,Dpp10,Dsel,En1,Epb41l5,Gli2,Gm28590,Gm32810,Gpr39,Htr5b,Inhbb,Insig2,Lct,Lypd1,Map3k19,Marco,Mcm6,Mgat5,Mir128-1,Mir6346,Nckap5,Nifk,Ptpn4,R3hdm1,Rab3gap1,Ralb,Sctr,Slc35f5,Steap3,Tfcp2l1,Thsd7b,Tmem163,Tmem177,Tmem185b,Tmem37,Tsn,Ubxn4…	0.0378378	DEL	mouse2
chr1		142088388	142147402	<DEL>								0.151351	DEL	mouse2
chr1		153558822	153558893	G								0.0595238	DEL	mouse2
chr1		193705823	193726514	<DEL>								0.0657895	DEL	mouse2
chr2		125817315	154939702	<DEL>							1500011K16Rik,1700003F12Rik,1700020A23Rik,1700026D11Rik,1700030C14Rik,1700037H04Rik,1810024B03Rik,2500004C02Rik,3300002I08Rik,4921508D12Rik,4921509C19Rik,4930402H24Rik,4930442J19Rik,4930473A02Rik,4930545L23Rik,4930556L07Rik,4933406D12Rik,5330413P13Rik,6430503K07Rik,6820408C15Rik,8030411F24Rik,9230104L09Rik,9630028H03Rik,A530006G24Rik,A730017L22Rik,A730036I17Rik,A930019D19Rik,AI646519,AI847159,AU0…	0.0542636	DEL	mouse2
chr2		126251431	174367946	<DEL>							0610039K10Rik,1500011K16Rik,1700003F12Rik,1700010B08Rik,1700017J07Rik,1700020A23Rik,1700021F07Rik,1700025C18Rik,1700026D11Rik,1700028P15Rik,1700030C14Rik,1700037H04Rik,1700060C20Rik,1810024B03Rik,2010009K17Rik,2310001K24Rik,2310005A03Rik,2500004C02Rik,2900093K20Rik,2900097C17Rik,3300002I08Rik,4921508D12Rik,4921509C19Rik,4930402H24Rik,4930405A21Rik,4930442J19Rik,4930470P17Rik,4930473A02Rik,4930545…	0.0405405	DEL	mouse2
chr2		129519914	133754287	<DEL>	F830045P16Rik						1700020A23Rik,1700026D11Rik,1700037H04Rik,4921508D12Rik,4930402H24Rik,4930473A02Rik,5330413P13Rik,A730017L22Rik,AU015228,AU019990,Adam33,Adra1d,Ap5s1,Atrn,Avp,Bmp2,Cdc25b,Cds2,Cenpb,Chgb,Cpxm1,Crls1,Ddrgk1,Ebf4,Erv3,F830045P16Rik,Fastkd5,Fermt1,Gfra4,Gm14057,Gpcpd1,Hspa12b,Idh3b,Itpa,Lrrn4,Lzts3,Mavs,Mcm8,Mir103-2,Mir3090,Mir6339,Mir6973b,Mrps26,Nop56,Oxt,Pank2,Pced1a,Pcna,Pdyn,Prn,Prnd,Prnp,Prok…	0.04	DEL	mouse2
chr2		132852464	153080591	<DEL>	Crls1			Ccm2l			1700030C14Rik,3300002I08Rik,4921509C19Rik,4930442J19Rik,4930545L23Rik,4930556L07Rik,4933406D12Rik,6430503K07Rik,6820408C15Rik,8030411F24Rik,9230104L09Rik,9630028H03Rik,A530006G24Rik,A930019D19Rik,AI646519,Abhd12,Acss1,Angpt4,Ankef1,Apmap,BC039771,Banf2,Bcl2l1,Bfsp1,Bmp2,Btbd3,Ccm2l,Cd93,Cfap61,Cox4i2,Crls1,Crnkl1,Csnk2a1,Cst10,Cst11,Cst12,Cst13,Cst3,Cst7,Cst8,Cst9,Cstl1,Defb19,Defb20,Defb21,Defb2…	0.0648649	DEL	mouse2
chr2		135126175	135219214	<DEL>	Plcb1			Plcb1	4930545L23Rik		4930545L23Rik,Plcb1	0.0659341	DEL	mouse2
chr2		160451711	167485035	<DEL>				Spata2			0610039K10Rik,1700025C18Rik,2310001K24Rik,2900093K20Rik,5031425F14Rik,9430021M05Rik,Acot8,Ada,Arfgef2,B4galt5,Cd40,Cdh22,Chd6,Cse1l,Ctsa,Dbndd2,Ddx27,Dnttip1,Elmo2,Emilin3,Eppin,Eya2,Fitm2,Gdap1l1,Gm11468,Gm14317,Gm29679,Gtsf1l,Hnf4a,Hnf4aos,Ift52,Jph2,Kcnb1,Kcnk15,Kcns1,L3mbtl1,Lpin3,Matn4,Mir7003,Mir7678,Mmp9,Mybl2,Ncoa3,Ncoa5,Neurl2,Ocstamp,Oser1,Pabpc1l,Pcif1,Pigt,Pkig,Plcg1,Pltp,Prex1,Ptgis,…	0.0755814	DEL	mouse2
chr2		164754945	168261909	<DEL>	Dnttip1			Kcng1			1700025C18Rik,5031425F14Rik,A530013C23Rik,Acot8,Adnp,Arfgef2,B4galt5,Cd40,Cdh22,Cebpb,Cse1l,Ctsa,Ddx27,Dnttip1,Dpm1,E130018N17Rik,Elmo2,Eya2,Gm11468,Gm20716,Gm29679,Kcnb1,Kcng1,Mmp9,Mocs3,Ncoa3,Ncoa5,Neurl2,Ocstamp,Pard6b,Pcif1,Pltp,Prex1,Ptgis,Ptpn1,Ripor3,Rnf114,Slc12a5,Slc13a3,Slc2a10,Slc35c2,Slc9a8,Snai1,Snord12,Snx21,Spata2,Spata25,Stau1,Sulf2,Tmem189,Tnnc2,Trp53rka,Trp53rkb,Ube2c,Ube2v1,Zfa…	0.0298507	DEL	mouse2
chr2		168481596	171796926	<DEL>	Nfatc2						1700017J07Rik,4930470P17Rik,A630075F10Rik,AY702102,Atp9a,Bcas1,Bcas1os2,Cyp24a1,Dok5,Gm16796,Gm17619,Mir7004,Nfatc2,Pfdn4,Sall4,Tshz2,Zfp217,Zfp64	0.0408163	DEL	mouse2
chr3		24142071	24306502	<DEL>	Naaladl2			Naaladl2			Naaladl2	0.0402685	DEL	mouse2
chr3		64118079	64143550	<DEL>	Vmn2r2						Vmn2r2	0.0641711	DEL	mouse2
chr4		67953164	67953312	A								0.0846154	DEL	mouse2
chr5		6509118	6509418	G								0.0899654	DEL	mouse2
chr5		6796170	11203229	<DEL>	Zfp804b						4930558F17Rik,9330182L06Rik,Abcb1a,Abcb1b,Abcb4,Adam22,Crot,Dbf4,Dmtf1,Gm5106,Gm5861,Gm6455,Grm3,Mir879,Rundc3b,Slc25a40,Sri,Steap4,Tex47,Tmem243,Zfp804b	0.104869	DEL	mouse2
chr5		46743915	69705375	<DEL>							0610040J01Rik,1700027F09Rik,1700126H18Rik,4930425K10Rik,4930448I18Rik,4930459L07Rik,4932441J04Rik,4933402J10Rik,5033403H07Rik,5730480H06Rik,5830416I19Rik,8030423F21Rik,9130230L23Rik,9230114K14Rik,Adgra3,Anapc4,Apbb2,Arap2,Atp8a1,Bend4,C030018K13Rik,C130083M11Rik,C330024D21Rik,Ccdc149,Cckar,Chrna9,Dhx15,Dthd1,Fam114a1,G6pd2,Gm10440,Gm3519,Gm3716,Gm5108,Gnpda2,Grxcr1,Guf1,Kcnip4,Kctd8,Klb,Klf3,Klhl…	0.134831	DEL	mouse2
chr5		46827154	69951095	<DEL>							0610040J01Rik,1700027F09Rik,1700126H18Rik,4930425K10Rik,4930448I18Rik,4930459L07Rik,4932441J04Rik,4933402J10Rik,5033403H07Rik,5730480H06Rik,5830416I19Rik,8030423F21Rik,9130230L23Rik,9230114K14Rik,Adgra3,Anapc4,Apbb2,Arap2,Atp8a1,Bend4,C030018K13Rik,C130083M11Rik,C330024D21Rik,Ccdc149,Cckar,Chrna9,Dhx15,Dthd1,Fam114a1,G6pd2,Gm10440,Gm3519,Gm3716,Gm5108,Gnpda2,Grxcr1,Guf1,Kcnip4,Kctd8,Klb,Klf3,Klhl…	0.0899654	DEL	mouse2
chr5		53088623	53847161	<DEL>				Tbc1d19			Cckar,Rbpj,Rnu7,Sel1l3,Smim20,Tbc1d19	0.0385965	DEL	mouse2
chr5		57183231	57192076	<DEL>								0.0585366	DEL	mouse2
chr5		92873569	92924932	<DEL>	Shroom3			Shroom3			Shroom3	0.0311284	DEL	mouse2
chr5		141731417	141814895	<DEL>	Sdk1			Sdk1			Sdk1	0.160194	DEL	mouse2
chr6		115000659	115003907	<DEL>			Tamm41			Tamm41		0.0544218	DEL	mouse2
chr8		114650133	114778056	<DEL>	Wwox			Wwox			Wwox	0.0301205	DEL	mouse2
chr8		114825909	115012366	<DEL>	Wwox			Wwox			Wwox	0.08125	DEL	mouse2
chr9		61432602	61432728	C								0.0657895	DEL	mouse2
chrX		140876878	140876987	A								0.130435	DEL	mouse2
chr10		6875981	6887382	<DUP:TANDEM>	Oprm1			Ipcef1,Oprm1			Ipcef1,Oprm1	0.0335196	DUP	mouse2
chr11		84907418	84943104	<DUP:TANDEM>	Myo19		Znhit3				Myo19,Znhit3	0.0838323	DUP	mouse2
chr14		10266521	10319334	<DUP:TANDEM>	Fhit			Fhit			Fhit	0.0306122	DUP	mouse2
chr16		81991239	82033101	<DUP:TANDEM>								0.0457143	DUP	mouse2
chr1		22312741	22328197	<DUP:TANDEM>	Rims1			Rims1			Rims1	0.0207254	DUP	mouse2
chr2		142038440	143799299	<DUP:TANDEM>	Macrod2			Pcsk2			Kif16b,Kif16bos,Macrod2,Otor,Pcsk2,Pcsk2os1,Pcsk2os2,Snrpb2	0.0363636	DUP	mouse2
chr2		147561394	153234300	<DUP:TANDEM>				Plagl2			1700030C14Rik,3300002I08Rik,4921509C19Rik,4930442J19Rik,4930556L07Rik,6820408C15Rik,8030411F24Rik,9230104L09Rik,A530006G24Rik,Abhd12,Acss1,Angpt4,Apmap,Bcl2l1,Ccm2l,Cd93,Cox4i2,Csnk2a1,Cst10,Cst11,Cst12,Cst13,Cst3,Cst7,Cst8,Cst9,Cstl1,Defb19,Defb20,Defb21,Defb22,Defb23,Defb25,Defb26,Defb28,Defb29,Defb36,Defb45,Dusp15,E130215H24Rik,Entpd6,Fam110a,Fkbp1a,Foxa2,Foxs1,Gins1,Gm14124,Gm14139,Gm14151,Gm…	0.105263	DUP	mouse2
chr2		152085489	168807479	<DUP:TANDEM>	Scrt2						0610039K10Rik,1700003F12Rik,1700025C18Rik,1700030C14Rik,1700060C20Rik,2010009K17Rik,2310001K24Rik,2310005A03Rik,2500004C02Rik,2900093K20Rik,2900097C17Rik,4930405A21Rik,4933416E03Rik,5031425F14Rik,5430405H02Rik,6430550D23Rik,6820408C15Rik,9130015L21Rik,9430021M05Rik,A530013C23Rik,Aar2,Acot8,Acss2,Acss2os,Actl10,Actr5,Ada,Adig,Adnp,Ahcy,Arfgef2,Arhgap40,Asxl1,Atp9a,B4galt5,BC029722,Bcl2l1,Blcap,Bpi…	0.0866142	DUP	mouse2
chr2		162392971	164518463	<DUP:TANDEM>	Ptprt,Ptprtos						0610039K10Rik,2310001K24Rik,2900093K20Rik,9430021M05Rik,Ada,Dbndd2,Fitm2,Gdap1l1,Gtsf1l,Hnf4a,Hnf4aos,Ift52,Jph2,Kcnk15,Kcns1,L3mbtl1,Matn4,Mir7003,Mir7678,Mybl2,Oser1,Pabpc1l,Pigt,Pkig,Ptprt,Ptprtos,R3hdml,Rbpjl,Rims4,Sdc4,Serinc3,Sgk2,Slpi,Srsf6,Stk4,Svs2,Svs3a,Svs3b,Svs4,Svs5,Svs6,Sys1,Tomm34,Tox2,Trp53tg5,Ttpal,Wfdc12,Wfdc15a,Wfdc15b,Wfdc5,Wisp2,Ywhab	0.0478723	DUP	mouse2
chr2		163262685	166878659	<DUP:TANDEM>	Tox2			Arfgef2			0610039K10Rik,1700025C18Rik,2310001K24Rik,2900093K20Rik,5031425F14Rik,Acot8,Ada,Arfgef2,Cd40,Cdh22,Ctsa,Dbndd2,Dnttip1,Elmo2,Eppin,Eya2,Fitm2,Gdap1l1,Gm11468,Gm14317,Gm29679,Hnf4a,Hnf4aos,Jph2,Kcnk15,Kcns1,Matn4,Mir7678,Mmp9,Ncoa3,Ncoa5,Neurl2,Ocstamp,Oser1,Pabpc1l,Pcif1,Pigt,Pkig,Pltp,Prex1,R3hdml,Rbpjl,Rims4,Sdc4,Serinc3,Slc12a5,Slc13a3,Slc2a10,Slc35c2,Slpi,Snx21,Spata25,Spint3,Spint4,Spint5,St…	0.0365854	DUP	mouse2
chr2		166863704	167434128	<DUP:TANDEM>	Arfgef2			Slc9a8			Arfgef2,B4galt5,Cse1l,Ddx27,Kcnb1,Ptgis,Slc9a8,Snord12,Stau1,Zfas1,Znfx1	0.0718954	DUP	mouse2
chr5		7583047	55818763	<DUP:TANDEM>							1600023N17Rik,1700001C02Rik,1700003C15Rik,1700022A21Rik,1700096K18Rik,2210406O10Rik,2700038G22Rik,2900005J15Rik,3110082J24Rik,4831440E17Rik,4921504A21Rik,4930405L22Rik,4930431F12Rik,4930448I18Rik,4930478P22Rik,4930487D11Rik,4930513D17Rik,4930519H02Rik,4930548H24Rik,4930557J02Rik,4930558F17Rik,4930572O03Rik,4930584F24Rik,4931409K22Rik,4931431C16Rik,4933402N22Rik,5031410I06Rik,5031425E22Rik,5033403…	0.192182	DUP	mouse2
chr5		13798906	44559232	<DUP:TANDEM>			Speer3	Ldb2			1700001C02Rik,1700022A21Rik,1700096K18Rik,2210406O10Rik,2700038G22Rik,2900005J15Rik,3110082J24Rik,4831440E17Rik,4921504A21Rik,4930478P22Rik,4930487D11Rik,4930513D17Rik,4930519H02Rik,4930548H24Rik,4930557J02Rik,4930572O03Rik,4930584F24Rik,4931409K22Rik,4931431C16Rik,5031410I06Rik,5031425E22Rik,6030443J06Rik,9530036O11Rik,A630072M18Rik,A930003O13Rik,AI506816,AI839979,Abcb8,Abcf2,Abhd1,Ablim2,Acox3,…	0.0894737	DUP	mouse2
chr5		19393680	23059217	<DUP:TANDEM>	Magi2			Lhfpl3			6030443J06Rik,A630072M18Rik,A930003O13Rik,Armc10,Ccdc146,Dnajc2,Fam185a,Fbxl13,Fgl2,Gm15421,Gsap,Lhfpl3,Lrrc17,Magi2,Napepld,Orc5,Phtf2,Pmpcb,Psmc2,Ptpn12,Reln,Rsbn1l,Slc26a5,Tmem60	0.0884956	DUP	mouse2
chr5		42722715	69977821	<DUP:TANDEM>							0610040J01Rik,1600023N17Rik,1700027F09Rik,1700126H18Rik,4930405L22Rik,4930425K10Rik,4930431F12Rik,4930448I18Rik,4930459L07Rik,4932441J04Rik,4933402J10Rik,5033403H07Rik,5730480H06Rik,5830416I19Rik,8030423F21Rik,9130230L23Rik,9230114K14Rik,9630001P10Rik,Adgra3,Anapc4,Apbb2,Arap2,Atp8a1,Bend4,Bst1,C030018K13Rik,C130083M11Rik,C1qtnf7,C330024D21Rik,Cc2d2a,Ccdc149,Cckar,Cd38,Chrna9,Clrn2,Cpeb2,D5Ertd61…	0.0947712	DUP	mouse2
chr5		42728551	69715578	<DUP:TANDEM>							0610040J01Rik,1600023N17Rik,1700027F09Rik,1700126H18Rik,4930405L22Rik,4930425K10Rik,4930431F12Rik,4930448I18Rik,4930459L07Rik,4932441J04Rik,4933402J10Rik,5033403H07Rik,5730480H06Rik,5830416I19Rik,8030423F21Rik,9130230L23Rik,9230114K14Rik,9630001P10Rik,Adgra3,Anapc4,Apbb2,Arap2,Atp8a1,Bend4,Bst1,C030018K13Rik,C130083M11Rik,C1qtnf7,C330024D21Rik,Cc2d2a,Ccdc149,Cckar,Cd38,Chrna9,Clrn2,Cpeb2,D5Ertd61…	0.188312	DUP	mouse2
chr5		43659535	146689621	<DUP:TANDEM>		Cc2d2a					0610040B10Rik,0610040J01Rik,1110006O24Rik,1500011B03Rik,1600023N17Rik,1700001J03Rik,1700016H13Rik,1700017L05Rik,1700018F24Rik,1700021F02Rik,1700025M24Rik,1700027F09Rik,1700028D13Rik,1700028K03Rik,1700031L13Rik,1700034G24Rik,1700041A01Rik,1700047L14Rik,1700063O14Rik,1700066N21Rik,1700069L16Rik,1700081H04Rik,1700095B10Rik,1700112J05Rik,1700123K08Rik,1700126H18Rik,2010109A12Rik,2210016L21Rik,2310034…	0.0185185	DUP	mouse2
chr6		80728789	80742727	<DUP:TANDEM>	Lrrtm4			Lrrtm4			Lrrtm4	0.0366972	DUP	mouse2
chr6		110744077	110757469	<DUP:TANDEM>	Grm7			Grm7			Grm7	0.0634146	DUP	mouse2
chr8		60449406	60454785	<DUP:TANDEM>								0.0432432	DUP	mouse2
chr9		50878904	50972157	<DUP:TANDEM>	Ppp2r1b			Sik2			Ppp2r1b,Sik2	0.0697674	DUP	mouse2
chr12		32316932	32316932	<INS>								0.135135	INS	mouse2
chr13		34028257	89549295	<INV>	Ripk1			Hapln1			1700001L19Rik,1700011B04Rik,1700019C18Rik,1700024I08Rik,1700029N11Rik,1700066J03Rik,1700084F23Rik,1700100L14Rik,1810034E14Rik,2010111I01Rik,2210016F16Rik,2210408I21Rik,2310081J21Rik,2410141K09Rik,2810049E08Rik,4833439L19Rik,4921517D22Rik,4921525O09Rik,4930447K03Rik,4930455J16Rik,4930471G24Rik,4930486L24Rik,4930518P08Rik,4930520P13Rik,4930525G20Rik,4930528D03Rik,4930529N20Rik,4930550C17Rik,4930555…	0.0429448	INV	mouse2
chr13		78364935	97196313	<INV>				Hexb			1700029F12Rik,2810049E08Rik,4833422C13Rik,5430425K12Rik,9330111N05Rik,A230107N01Rik,A630019I02Rik,A830009L08Rik,AW495222,Acot12,Adgrv1,Aggf1,Ankdd1b,Ankrd34b,Ap3b1,Arrdc3,Arsb,Atg10,Atp6ap1l,Bhmt,Bhmt2,C130071C03Rik,Ccnh,Cetn3,Ckmt2,Cmya5,Col4a3bp,Cox7c,Crhbp,Dhfr,Dmgdh,Edil3,F2r,F2rl1,F2rl2,Fam151b,Fam169a,Gcnt4,Gfm2,Gm17750,Gm4814,Gm9776,Hapln1,Hexb,Hmgcr,Homer1,Iqgap2,Jmy,Lhfpl2,Lysmd3,Mblac2,…	0.0529801	INV	mouse2
chr14		18029663	20627626	<INV>	Thrb						1810062O18Rik,Anxa7,Cfap70,D14Ertd670e,Dnajc9,Ecd,Fam149b,Gm5458,Gng2,Kcnk16,Kcnk5,Mrps16,Mss51,Nid2,Nkiras1,Nr1d2,Nudt13,Ppp3cb,Rpl15,Rtraf,Saysd1,Thrb,Ube2e1,Ube2e2,Usp54	0.0395257	INV	mouse2
chr14		21758185	36084988	<INV>	Samd8						1700024G13Rik,3425401B19Rik,4831407H17Rik,4930405A10Rik,4930503F20Rik,4930519K11Rik,4930572O13Rik,4930596D02Rik,4931406H21Rik,4933413J09Rik,9230112D13Rik,A430057M04Rik,A630023A22Rik,Actr8,Ankrd28,Antxrl,Anxa11,Anxa8,Appl1,Arf4,Arhgap22,Arhgef3,Asb14,Bap1,Bmpr1a,Btd,Cacna1d,Cacna2d3,Capn7,Ccdc66,Chat,Chdh,Colq,Comtd1,Cphx1,Cphx2,Cphx3,Dcp1a,Dennd6a,Dlg5,Dnah1,Dph3,Duxbl1,Duxbl2,Duxbl3,E330034G19Ri…	0.0365297	INV	mouse2
chr14		60889953	63458226	<INV>	Mipep			Fam167a			1700109G14Rik,2700070H01Rik,4930556J02Rik,4931440J10Rik,Arl11,Blk,Ctsb,Defb30,Defb42,Defb43,Defb47,Defb48,Dleu2,Dleu7,Ebpl,Fam124a,Fam167a,Fdft1,Gata4,Gucy1b2,Ints6,Kcnrg,Kpna3,Mipep,Mir15a,Mir16-1,Mir6541,Mir8098,Neil2,Rnaseh2b,Sacs,Serpine3,Sgcg,Spryd7,Tnfrsf19,Trim13,Wdfy2	0.621963	INV	mouse2
chr16		63160534	63163565	<INV>								0.108571	INV	mouse2
chr2		125627190	148088650	<INV>		Cep152	Shc4				1500011K16Rik,1700020A23Rik,1700026D11Rik,1700037H04Rik,1810024B03Rik,4921508D12Rik,4930402H24Rik,4930473A02Rik,4930545L23Rik,4933406D12Rik,5330413P13Rik,6430503K07Rik,9630028H03Rik,A530006G24Rik,A730017L22Rik,A730036I17Rik,A930019D19Rik,AI646519,AI847159,AU015228,AU019990,Acoxl,Adam33,Adra1d,Adra2b,Anapc1,Ankef1,Ap4e1,Ap5s1,Astl,Atp8b4,Atrn,Avp,BC039771,Banf2,Bcl2l11,Bfsp1,Blvra,Bmp2,Btbd3,Bub1,…	0.0252525	INV	mouse2
chr2		130419458	150260169	<INV>	Pced1a	Vps16		Gm14124			1700026D11Rik,1700037H04Rik,4921508D12Rik,4930402H24Rik,4930473A02Rik,4930545L23Rik,4933406D12Rik,5330413P13Rik,6430503K07Rik,8030411F24Rik,9230104L09Rik,9630028H03Rik,A530006G24Rik,A730017L22Rik,A930019D19Rik,AI646519,AU019990,Adam33,Adra1d,Ankef1,Ap5s1,Atrn,Avp,BC039771,Banf2,Bfsp1,Bmp2,Btbd3,Cd93,Cdc25b,Cds2,Cenpb,Cfap61,Chgb,Crls1,Crnkl1,Cst10,Cst11,Cst12,Cst13,Cst3,Cst8,Cst9,Cstl1,Ddrgk1,Dst…	0.0432432	INV	mouse2
chr2		131456586	154214152	<INV>				Bpifb1			1700026D11Rik,1700030C14Rik,2500004C02Rik,3300002I08Rik,4921508D12Rik,4921509C19Rik,4930442J19Rik,4930545L23Rik,4930556L07Rik,4933406D12Rik,5330413P13Rik,6430503K07Rik,6820408C15Rik,8030411F24Rik,9230104L09Rik,9630028H03Rik,A530006G24Rik,A930019D19Rik,AI646519,AU019990,Abhd12,Acss1,Adra1d,Angpt4,Ankef1,Apmap,Asxl1,BC039771,Banf2,Bcl2l1,Bfsp1,Bmp2,Bpifa1,Bpifa2,Bpifa3,Bpifa5,Bpifa6,Bpifb1,Bpifb2,B…	0.033557	INV	mouse2
chr2		139265885	155086242	<INV>							1700003F12Rik,1700030C14Rik,2500004C02Rik,3300002I08Rik,4921509C19Rik,4930442J19Rik,4930556L07Rik,4933406D12Rik,6430503K07Rik,6820408C15Rik,8030411F24Rik,9230104L09Rik,A530006G24Rik,A930019D19Rik,AI646519,Abhd12,Acss1,Actl10,Ahcy,Angpt4,Apmap,Asxl1,BC039771,Banf2,Bcl2l1,Bfsp1,Bpifa1,Bpifa2,Bpifa3,Bpifa5,Bpifa6,Bpifb1,Bpifb2,Bpifb3,Bpifb4,Bpifb5,Bpifb6,Bpifb9a,Bpifb9b,Cbfa2t2,Ccm2l,Cd93,Cdk5rap1,C…	0.0695652	INV	mouse2
chr2		141183817	163353160	<INV>	Macrod2			Jph2			1700003F12Rik,1700030C14Rik,1700060C20Rik,2010009K17Rik,2310005A03Rik,2500004C02Rik,2900097C17Rik,3300002I08Rik,4921509C19Rik,4930405A21Rik,4930442J19Rik,4930556L07Rik,4933406D12Rik,4933416E03Rik,5430405H02Rik,6430503K07Rik,6430550D23Rik,6820408C15Rik,8030411F24Rik,9130015L21Rik,9230104L09Rik,9430021M05Rik,A530006G24Rik,A930019D19Rik,AI646519,Aar2,Abhd12,Acss1,Acss2,Acss2os,Actl10,Actr5,Adig,Ahcy…	0.0320856	INV	mouse2
chr2		143079241	148812574	<INV>	Otor						4933406D12Rik,6430503K07Rik,8030411F24Rik,A530006G24Rik,A930019D19Rik,AI646519,BC039771,Banf2,Bfsp1,Cd93,Cfap61,Crnkl1,Cst11,Cst12,Cst8,Cstl1,Dstn,Dtd1,Dzank1,Foxa2,Gm14092,Gm38402,Gm5535,Gzf1,Insm1,Kat14,Kiz,Mgme1,Naa20,Napb,Nkx2-2,Nkx2-2os,Nkx2-4,Nxt1,Otor,Ovol2,Pax1,Pcsk2,Pcsk2os1,Pcsk2os2,Pet117,Polr3f,Ralgapa2,Rbbp9,Rin2,Rrbp1,Scp2d1,Sec23b,Slc24a3,Smim26,Snord17,Snx5,Sstr4,Thbd,Xrn2,Zfp133-…	0.0342857	INV	mouse2
chr2		153221000	174443574	<INV>			Tspyl3		Ctsz		0610039K10Rik,1700003F12Rik,1700010B08Rik,1700017J07Rik,1700021F07Rik,1700025C18Rik,1700028P15Rik,1700060C20Rik,2010009K17Rik,2310001K24Rik,2310005A03Rik,2500004C02Rik,2900093K20Rik,2900097C17Rik,4930405A21Rik,4930470P17Rik,4933416E03Rik,5031425F14Rik,5430405H02Rik,6430550D23Rik,9130015L21Rik,9430021M05Rik,A530013C23Rik,A630075F10Rik,AY702102,Aar2,Acot8,Acss2,Acss2os,Actl10,Actr5,Ada,Adig,Adnp,Ah…	0.0414201	INV	mouse2
chr2		153911937	162882455	<INV>	Bpifb6						1700003F12Rik,1700060C20Rik,2010009K17Rik,2310005A03Rik,2900097C17Rik,4930405A21Rik,4933416E03Rik,5430405H02Rik,6430550D23Rik,9130015L21Rik,9430021M05Rik,Aar2,Acss2,Acss2os,Actl10,Actr5,Adig,Ahcy,Arhgap40,BC029722,Blcap,Bpi,Bpifa1,Bpifa2,Bpifa3,Bpifa5,Bpifa6,Bpifb1,Bpifb3,Bpifb4,Bpifb5,Bpifb6,Bpifb9a,Bpifb9b,Cbfa2t2,Cdk5rap1,Cep250,Chd6,Chmp4b,Cnbd2,Cpne1,Ctnnbl1,D630003M21Rik,Dhx35,Dlgap4,Dsn1,D…	0.0304569	INV	mouse2
chr2		154937935	166864357	<INV>				Arfgef2			0610039K10Rik,1700025C18Rik,1700060C20Rik,2010009K17Rik,2310001K24Rik,2310005A03Rik,2900093K20Rik,2900097C17Rik,4930405A21Rik,4933416E03Rik,5031425F14Rik,5430405H02Rik,6430550D23Rik,9130015L21Rik,9430021M05Rik,Aar2,Acot8,Acss2,Acss2os,Actr5,Ada,Adig,Ahcy,Arfgef2,Arhgap40,BC029722,Blcap,Bpi,Cd40,Cdh22,Cep250,Chd6,Cnbd2,Cpne1,Ctnnbl1,Ctsa,D630003M21Rik,Dbndd2,Dhx35,Dlgap4,Dnttip1,Dsn1,Dynlrb1,Edem2…	0.0472973	INV	mouse2
chr2		173951686	174027710	<INV>								0.0636943	INV	mouse2
chr5		6523493	6598082	<INV>								0.146259	INV	mouse2
chr5		6523986	6606848	<INV>								0.0903614	INV	mouse2
chr5		6598409	46744050	<INV>							1600023N17Rik,1700001C02Rik,1700003C15Rik,1700022A21Rik,1700096K18Rik,2210406O10Rik,2700038G22Rik,2900005J15Rik,3110082J24Rik,4831440E17Rik,4921504A21Rik,4930405L22Rik,4930431F12Rik,4930478P22Rik,4930487D11Rik,4930513D17Rik,4930519H02Rik,4930548H24Rik,4930557J02Rik,4930558F17Rik,4930572O03Rik,4930584F24Rik,4931409K22Rik,4931431C16Rik,4933402N22Rik,5031410I06Rik,5031425E22Rik,6030443J06Rik,9330182…	0.125	INV	mouse2
chr5		10198751	14764877	<INV>				Pclo			1700003C15Rik,4930558F17Rik,4933402N22Rik,Gm5861,Gm6455,Gm6460,Pclo,Sema3a,Sema3d,Sema3e,Speer1,Speer3	0.10574	INV	mouse2
chr5		15800889	70251327	<INV>							0610040J01Rik,1600023N17Rik,1700001C02Rik,1700022A21Rik,1700027F09Rik,1700096K18Rik,1700126H18Rik,2210406O10Rik,2700038G22Rik,2900005J15Rik,3110082J24Rik,4831440E17Rik,4921504A21Rik,4930405L22Rik,4930425K10Rik,4930431F12Rik,4930448I18Rik,4930459L07Rik,4930478P22Rik,4930487D11Rik,4930513D17Rik,4930519H02Rik,4930548H24Rik,4930557J02Rik,4930584F24Rik,4931409K22Rik,4931431C16Rik,4932441J04Rik,4933402…	0.165899	INV	mouse2
chr5		22848716	69715776	<INV>	Lhfpl3						0610040J01Rik,1600023N17Rik,1700001C02Rik,1700022A21Rik,1700027F09Rik,1700096K18Rik,1700126H18Rik,2210406O10Rik,2700038G22Rik,2900005J15Rik,3110082J24Rik,4831440E17Rik,4930405L22Rik,4930425K10Rik,4930431F12Rik,4930448I18Rik,4930459L07Rik,4930478P22Rik,4930487D11Rik,4930513D17Rik,4930548H24Rik,4930557J02Rik,4930584F24Rik,4931409K22Rik,4931431C16Rik,4932441J04Rik,4933402J10Rik,5031410I06Rik,5031425…	0.152632	INV	mouse2
chr5		55659141	141658852	<INV>				Sdk1			0610040J01Rik,1110006O24Rik,1500011B03Rik,1700016H13Rik,1700017L05Rik,1700021F02Rik,1700025M24Rik,1700027F09Rik,1700028D13Rik,1700028K03Rik,1700031L13Rik,1700034G24Rik,1700041A01Rik,1700047L14Rik,1700063O14Rik,1700066N21Rik,1700069L16Rik,1700081H04Rik,1700095B10Rik,1700112J05Rik,1700123K08Rik,1700126H18Rik,2010109A12Rik,2210016L21Rik,2310034O05Rik,2410131K14Rik,2610524H06Rik,2810006K23Rik,2900026…	0.112554	INV	mouse2
chr5		100410080	100932422	<INV>	Sec31a	Sec31a					5430416N02Rik,Abraxas1,Cops4,Coq2,Gpat3,Helq,Hpse,Lin54,Mrps18c,Plac8,Sec31a	0.035503	INV	mouse2
chr6		134312467	134788900	<INV>	4933406J09Rik			Dusp16	1700055D16Rik		4933406J09Rik,Bcl2l14,Borcs5,Dusp16,Lrp6,Mansc1	0.0710059	INV	mouse2
chr10	chr2	40396005	146012570	]chr2:146012570]C	Cdk19							0.119048	TRA	mouse2
chr10	chr5	67481361	136939254	]chr5:136939254]G						4933404O12Rik		0.042735	TRA	mouse2
chr10	chr4	76333635	119389845	[chr4:119389845[T	Dip2a			Ccdc30				0.0538462	TRA	mouse2
chr10	chr4	80880742	124846597	]chr4:124846597]G	Tmprss9			Mtf1	Yrdc	1110065P20Rik		0.0259067	TRA	mouse2
chr10	chr4	86277393	137661711	C]chr4:137661711]	Syn3				Rap1gap	Usp48		0.0335196	TRA	mouse2
chr10	chr17	90286517	24967781	A]chr17:24967781]	Anks1b			Cramp1l				0.0769231	TRA	mouse2
chr10	chr4	90953033	124185805	T]chr4:124185805]	Anks1b							0.0544218	TRA	mouse2
chr10	chr5	98494656	32196628	[chr5:32196628[A								0.0324675	TRA	mouse2
chr10	chr5	99794080	32587818	]chr5:32587818]A	Gm35206							0.0223214	TRA	mouse2
chr10	chr4	99851730	98426092	A[chr4:98426092[				Patj				0.0628931	TRA	mouse2
chr11	chr13	46955375	9876814	A]chr13:9876814]				Chrm3				0.0872483	TRA	mouse2
chr11	chr6	46955406	134309930	]chr6:134309930]G				4933406J09Rik				0.0847458	TRA	mouse2
chr11	chr6	47155388	114928444	TTA]chr6:114928444]	Sgcd			Vgll4				0.0900901	TRA	mouse2
chr11	chr6	47283326	145169438	A]chr6:145169438]	Sgcd			Lrmp				0.0574713	TRA	mouse2
chr11	chr6	47283379	117808558	]chr6:117808558]A	Sgcd							0.0697674	TRA	mouse2
chr12	chr1	36546516	26025216	[chr1:26025216[G	Ispd							0.039548	TRA	mouse2
chr12	chr1	37121418	19146764	[chr1:19146764[T	Meox2			Tfap2d				0.0480769	TRA	mouse2
chr12	chr6	37176260	114928531	A[chr6:114928531[	Meox2			Vgll4				0.0687831	TRA	mouse2
chr12	chr13	37176345	41585445	]chr13:41585445]G	Meox2							0.0352113	TRA	mouse2
chr13	chr11	9876813	46955376	A]chr11:46955376]	Chrm3							0.0872483	TRA	mouse2
chr13	chr6	10698030	129986150	CTT]chr6:129986150]				Klra15,Klra22				0.0693642	TRA	mouse2
chr13	chr6	10698085	116661594	[chr6:116661594[T				Rassf4				0.0314136	TRA	mouse2
chr13	chr8	40152533	12211601	[chr8:12211601[A	Ofcc1							0.041958	TRA	mouse2
chr13	chr3	40782704	92121167	[chr3:92121167[G						Prr9		0.0322581	TRA	mouse2
chr13	chr12	41585445	37176345	G[chr12:37176345[				Meox2				0.0352113	TRA	mouse2
chr13	chr6	41585762	114925858	[chr6:114925858[A				Vgll4	Vgll4			0.057554	TRA	mouse2
chr13	chr6	41728234	99917457	T]chr6:99917457]								0.0386473	TRA	mouse2
chr13	chr6	74550239	114784680	C[chr6:114784680[				Atg7				0.0508475	TRA	mouse2
chr13	chr6	75114759	117812793	[chr6:117812793[G	Pcsk1							0.103627	TRA	mouse2
chr13	chr1	80141631	72063009	T]chr1:72063009]								0.0434783	TRA	mouse2
chr13	chr6	88892694	50068599	T[chr6:50068599[	Edil3							0.0892857	TRA	mouse2
chr13	chr6	104312859	114849685	ATC[chr6:114849685[	Adamts6			Atg7				0.0375	TRA	mouse2
chr13	chr6	104415353	129778594	T[chr6:129778594[	Adamts6			Gm156				0.0615385	TRA	mouse2
chr14	chr5	58127650	37111864	]chr5:37111864]C				Jakmip1				0.673939	TRA	mouse2
chr14	chr5	58241880	37111773	[chr5:37111773[A				Jakmip1				0.370615	TRA	mouse2
chr14	chr16	100108164	19381222	[chr16:19381222[T	Klf12							0.0209424	TRA	mouse2
chr15	chr4	54388668	27774764	]chr4:27774764]TATTTT								0.0314136	TRA	mouse2
chr16	chr14	19381221	100108165	[chr14:100108165[A				Klf12				0.0209424	TRA	mouse2
chr16	chr2	44961284	94342898	]chr2:94342898]C	Cd200r3			Ttc17				0.0364964	TRA	mouse2
chr16	chr5	57515034	113421349	]chr5:113421349]T	Cmss1,Filip1l							0.0574713	TRA	mouse2
chr16	chr9	63474305	49816597	[chr9:49816597[G								0.0263158	TRA	mouse2
chr17	chr10	24967781	90286517	T]chr10:90286517]	Cramp1l			Anks1b				0.0769231	TRA	mouse2
chr17	chr9	47344267	118375893	G[chr9:118375893[	Trerf1							0.0756757	TRA	mouse2
chr17	chr2	47941495	180085740	CCTG]chr2:180085740]				Mtg2				0.0222222	TRA	mouse2
chr19	chr2	7260126	173801620	[chr2:173801620[T								0.0176991	TRA	mouse2
chr1	chr12	19146763	37121419	[chr12:37121419[A	Tfap2d			Meox2				0.0480769	TRA	mouse2
chr1	chr12	26025213	36546519	[chr12:36546519[T				Ispd				0.039548	TRA	mouse2
chr1	chr13	72063008	80141632	T]chr13:80141632]								0.0434783	TRA	mouse2
chr1	chr3	72724902	108867433	A[chr3:108867433[				Fndc7				0.291667	TRA	mouse2
chr1	chr9	165426669	121401341	]chr9:121401341]T	Dcaf6			Trak1	Trak1			0.0869565	TRA	mouse2
chr1	chr9	165901969	121401542	A[chr9:121401542[	Pou2f1			Trak1	Trak1			0.145631	TRA	mouse2
chr1	chr9	167265553	121401840	]chr9:121401840]G	Uck2			Trak1	Trak1			0.214724	TRA	mouse2
chr2	chr16	94342898	44961284	G[chr16:44961284[	Ttc17			Cd200r3				0.0364964	TRA	mouse2
chr2	chr10	146012570	40396005	C[chr10:40396005[				Cdk19				0.119048	TRA	mouse2
chr2	chr19	173801618	7260128	[chr19:7260128[C								0.0176991	TRA	mouse2
chr2	chr17	180085740	47941495	ACAG]chr17:47941495]	Mtg2							0.0222222	TRA	mouse2
chr3	chr8	89227964	93008254	]chr8:93008254]C		Mir92b,Muc1	Thbs3					0.0350877	TRA	mouse2
chr3	chr13	92121166	40782705	[chr13:40782705[C			Prr9					0.0322581	TRA	mouse2
chr3	chr1	108867433	72724902	]chr1:72724902]G	Fndc7							0.291667	TRA	mouse2
chr4	chr15	27774764	54388668	ATATTT[chr15:54388668[								0.0314136	TRA	mouse2
chr4	chr5	84149008	75107849	G[chr5:75107849[					Gm19583			0.0852273	TRA	mouse2
chr4	chr5	87069850	137374838	[chr5:137374838[A	Slc24a2					Ephb4,Zan		0.056701	TRA	mouse2
chr4	chr5	91956024	99168941	G[chr5:99168941[								0.0220264	TRA	mouse2
chr4	chr10	98426092	99851730	]chr10:99851730]A	Patj							0.0628931	TRA	mouse2
chr4	chr5	119139079	114633826	[chr5:114633826[A			Slc2a1	Trpv4				0.0555556	TRA	mouse2
chr4	chr10	119389842	76333638	[chr10:76333638[T	Ccdc30			Dip2a				0.0538462	TRA	mouse2
chr4	chr5	120114863	31020683	C[chr5:31020683[	Hivep3							0.028436	TRA	mouse2
chr4	chr5	123625735	72870263	C]chr5:72870263]	Macf1				Tec			0.031746	TRA	mouse2
chr4	chr10	124185801	90953037	A]chr10:90953037]				Anks1b				0.0544218	TRA	mouse2
chr4	chr5	124501976	137277430	]chr5:137277430]A								0.056872	TRA	mouse2
chr4	chr10	124846597	80880742	T[chr10:80880742[	Mtf1	Yrdc	1110065P20Rik	Tmprss9				0.0259067	TRA	mouse2
chr4	chr5	133871785	73379613	]chr5:73379613]C	Rps6ka1							0.0508475	TRA	mouse2
chr4	chr5	136322757	138196799	]chr5:138196799]T	Hnrnpr					Cnpy4,Mblac1		0.0609756	TRA	mouse2
chr4	chr10	137661710	86277394	A]chr10:86277394]		Rap1gap	Usp48	Syn3				0.0335196	TRA	mouse2
chr4	chr5	152191770	104388322	AA[chr5:104388322[	Acot7							0.0197044	TRA	mouse2
chr4	chr5	155095080	121432270	C[chr5:121432270[	Morn1			Naa25				0.0431034	TRA	mouse2
chr5	chr4	31020683	120114863	]chr4:120114863]A				Hivep3				0.028436	TRA	mouse2
chr5	chr10	32196628	98494656	[chr10:98494656[A								0.0324675	TRA	mouse2
chr5	chr10	32587818	99794080	G[chr10:99794080[				Gm35206				0.0223214	TRA	mouse2
chr5	chr14	37111773	58241880	[chr14:58241880[T	Jakmip1							0.370615	TRA	mouse2
chr5	chr14	37111864	58127650	C[chr14:58127650[	Jakmip1							0.673939	TRA	mouse2
chr5	chr4	72870263	123625735	C]chr4:123625735]		Tec		Macf1				0.031746	TRA	mouse2
chr5	chr4	73379613	133871785	A[chr4:133871785[				Rps6ka1				0.0508475	TRA	mouse2
chr5	chr4	75107849	84149008	]chr4:84149008]C		Gm19583						0.0852273	TRA	mouse2
chr5	chr4	99168941	91956024	]chr4:91956024]A								0.0220264	TRA	mouse2
chr5	chr4	104388322	152191770	]chr4:152191770]AT				Acot7				0.0197044	TRA	mouse2
chr5	chr16	113421349	57515034	A[chr16:57515034[				Cmss1,Filip1l				0.0574713	TRA	mouse2
chr5	chr4	114633825	119139080	[chr4:119139080[T	Trpv4					Slc2a1		0.0555556	TRA	mouse2
chr5	chr4	121432270	155095080	]chr4:155095080]C	Naa25			Morn1				0.0431034	TRA	mouse2
chr5	chr10	136939254	67481361	C[chr10:67481361[			4933404O12Rik					0.042735	TRA	mouse2
chr5	chr4	137277430	124501976	C[chr4:124501976[								0.056872	TRA	mouse2
chr5	chr4	137374836	87069852	[chr4:87069852[G			Ephb4,Zan	Slc24a2				0.056701	TRA	mouse2
chr5	chr4	138196799	136322757	T[chr4:136322757[			Cnpy4,Mblac1	Hnrnpr				0.0609756	TRA	mouse2
chr6	chr13	50068599	88892694	]chr13:88892694]T				Edil3				0.0892857	TRA	mouse2
chr6	chr13	99917455	41728236	C]chr13:41728236]								0.0386473	TRA	mouse2
chr6	chr13	114784680	74550239	]chr13:74550239]T	Atg7							0.0508475	TRA	mouse2
chr6	chr13	114849685	104312859	]chr13:104312859]TCT	Atg7			Adamts6				0.0375	TRA	mouse2
chr6	chr13	114925856	41585764	[chr13:41585764[G	Vgll4	Vgll4						0.057554	TRA	mouse2
chr6	chr11	114928444	47155388	TTA]chr11:47155388]	Vgll4			Sgcd				0.0900901	TRA	mouse2
chr6	chr12	114928531	37176260	]chr12:37176260]A	Vgll4			Meox2				0.0687831	TRA	mouse2
chr6	chr13	116661592	10698087	[chr13:10698087[T	Rassf4							0.0314136	TRA	mouse2
chr6	chr11	117808558	47283379	G[chr11:47283379[				Sgcd				0.0697674	TRA	mouse2
chr6	chr13	117812792	75114760	[chr13:75114760[C				Pcsk1				0.103627	TRA	mouse2
chr6	chr13	129778594	104415353	]chr13:104415353]A	Gm156			Adamts6				0.0615385	TRA	mouse2
chr6	chr13	129986150	10698030	TAA]chr13:10698030]	Klra15,Klra22							0.0693642	TRA	mouse2
chr6	chr11	134309930	46955406	T[chr11:46955406[	4933406J09Rik							0.0847458	TRA	mouse2
chr6	chr11	145169438	47283326	G]chr11:47283326]	Lrmp			Sgcd				0.0574713	TRA	mouse2
chr8	chr13	12211596	40152538	[chr13:40152538[T				Ofcc1				0.041958	TRA	mouse2
chr8	chr9	51050880	45051573	[chr9:45051573[GGA				Mpzl2	Mpzl3			0.0437158	TRA	mouse2
chr8	chr3	93008254	89227964	G[chr3:89227964[					Mir92b,Muc1	Thbs3		0.0350877	TRA	mouse2
chr9	chr8	45051573	51050880	[chr8:51050880[CCT	Mpzl2	Mpzl3						0.0437158	TRA	mouse2
chr9	chr16	49816597	63474305	[chr16:63474305[A								0.0263158	TRA	mouse2
chr9	chr17	118375893	47344267	]chr17:47344267]A				Trerf1				0.0756757	TRA	mouse2
chr9	chr1	121401341	165426669	G[chr1:165426669[	Trak1	Trak1		Dcaf6				0.0869565	TRA	mouse2
chr9	chr1	121401542	165901969	]chr1:165901969]A	Trak1	Trak1		Pou2f1				0.145631	TRA	mouse2
chr9	chr1	121401840	167265553	C[chr1:167265553[	Trak1	Trak1		Uck2				0.214724	TRA	mouse2
chr10		76981328	77010000	<DEL>					Gm10787	Gm3137		0.186235	DEL	mouse3
chr12		4017540	46336047	<DEL>	Efr3b						1700022H16Rik,1700030C10Rik,1700101O22Rik,2310016D03Rik,2410004P03Rik,2410018L13Rik,2810032G03Rik,4921511I17Rik,4930428E07Rik,4930448C13Rik,4930480M12Rik,4930511A02Rik,4930549C15Rik,4933406C10Rik,4933409F18Rik,5730507C01Rik,6030469F06Rik,7420701I03Rik,9030624G23Rik,9130015A21Rik,9530020I12Rik,Acp1,Adam17,Adcy3,Adi1,Agmo,Agr2,Agr3,Ahr,Alkal2,Allc,Ankmy2,Apob,Arl4a,Asap2,Atad2b,Atp6v1c2,Atxn7l1,Atx…	0.181352	DEL	mouse3
chr12		4966888	29452787	<DEL>	Atad2b						1700022H16Rik,1700030C10Rik,1700101O22Rik,2410004P03Rik,2410018L13Rik,2810032G03Rik,4921511I17Rik,4930448C13Rik,4930480M12Rik,4930511A02Rik,4930549C15Rik,4933409F18Rik,5730507C01Rik,7420701I03Rik,9030624G23Rik,9530020I12Rik,Adam17,Adi1,Allc,Apob,Asap2,Atad2b,Atp6v1c2,Cmpk2,Colec11,Cpsf3,Cys1,Dcdc2c,Ddx1,E2f6,Eipr1,Fam49a,Fam84a,Gdf7,Gen1,Gm16497,Gm17746,Gm20187,Gm29687,Gm29968,Gm31333,Gm31508,Gm3…	0.147219	DEL	mouse3
chr12		5249218	41792235	<DEL>	Klhl29			Immp2l			1700022H16Rik,1700030C10Rik,1700101O22Rik,2310016D03Rik,2410004P03Rik,2410018L13Rik,2810032G03Rik,4921511I17Rik,4930428E07Rik,4930448C13Rik,4930480M12Rik,4930511A02Rik,4930549C15Rik,4933406C10Rik,4933409F18Rik,5730507C01Rik,6030469F06Rik,7420701I03Rik,9030624G23Rik,9130015A21Rik,9530020I12Rik,Acp1,Adam17,Adi1,Agmo,Agr2,Agr3,Ahr,Alkal2,Allc,Ankmy2,Apob,Arl4a,Asap2,Atp6v1c2,Atxn7l1,Atxn7l1os2,Bcap2…	0.235885	DEL	mouse3
chr12		12996661	56880392	<DEL>				Slc25a21			1110008L16Rik,1700008C04Rik,1700030C10Rik,1700031P21Rik,1700047I17Rik2,1700104L18Rik,1810007C17Rik,2310016D03Rik,2410004P03Rik,2410018L13Rik,2700097O09Rik,3110039M20Rik,4930428E07Rik,4930448C13Rik,4930480M12Rik,4930549C15Rik,4933406C10Rik,4933409F18Rik,5730507C01Rik,6030469F06Rik,9030624G23Rik,9130015A21Rik,Acp1,Adam17,Adi1,Agmo,Agr2,Agr3,Ahr,Akap6,Aldoart2,Alkal2,Allc,Ankmy2,Ap4s1,Arhgap5,Arl4a,…	0.207373	DEL	mouse3
chr12		15784553	28781719	<DEL>				Eipr1			1700030C10Rik,2410004P03Rik,2410018L13Rik,4930480M12Rik,4930549C15Rik,4933409F18Rik,5730507C01Rik,9030624G23Rik,Adam17,Adi1,Allc,Asap2,Atp6v1c2,Cmpk2,Colec11,Cpsf3,Cys1,Dcdc2c,E2f6,Eipr1,Gm17746,Gm20187,Gm29687,Gm29968,Gm4425,Gm9866,Greb1,Grhl1,Hpcal1,Iah1,Id2,Itgb1bp1,Kcnf1,Kidins220,Klf11,Lpin1,Mboat2,Mir3066,Mir6387,Mir6538,Mir6937,Nol10,Ntsr2,Odc1,Pdia6,Pqlc3,Rnaseh1,Rnf144a,Rock2,Rps7,Rrm2,R…	0.361004	DEL	mouse3
chr12		18167816	34651658	<DEL>				Hdac9			1700030C10Rik,2310016D03Rik,2410018L13Rik,4930480M12Rik,4930549C15Rik,4933406C10Rik,4933409F18Rik,5730507C01Rik,6030469F06Rik,9030624G23Rik,Acp1,Adam17,Adi1,Alkal2,Allc,Asap2,Atxn7l1,Atxn7l1os2,Bcap29,C630031E19Rik,Cbll1,Ccdc71l,Cdhr3,Cmpk2,Cog5,Colec11,Cpsf3,Cys1,Dcdc2c,Dld,Dus4l,Efcab10,Eipr1,F730043M19Rik,Fam110c,Ferd3l,Gdap10,Gm17746,Gm20187,Gm29687,Gm29968,Gm31333,Gm31508,Gm4425,Gm9866,Gpr22…	0.293716	DEL	mouse3
chr12		23146730	57027382	<DEL>				Slc25a21			1110008L16Rik,1700008C04Rik,1700031P21Rik,1700047I17Rik2,1700104L18Rik,1810007C17Rik,2310016D03Rik,2700097O09Rik,3110039M20Rik,4930428E07Rik,4930480M12Rik,4930549C15Rik,4933406C10Rik,4933409F18Rik,6030469F06Rik,9030624G23Rik,9130015A21Rik,Acp1,Adi1,Agmo,Agr2,Agr3,Ahr,Akap6,Aldoart2,Alkal2,Allc,Ankmy2,Ap4s1,Arhgap5,Arl4a,Atxn7l1,Atxn7l1os2,Baz1a,Bcap29,Brms1l,Bzw2,C630031E19Rik,C87198,Cbll1,Ccdc71…	0.0901194	DEL	mouse3
chr12		49169782	55823167	<DEL>					Ralgapa1		1110008L16Rik,1700008C04Rik,1700031P21Rik,1700047I17Rik2,1700104L18Rik,1810007C17Rik,2700097O09Rik,3110039M20Rik,Akap6,Aldoart2,Ap4s1,Arhgap5,Baz1a,Cfl2,Coch,Dtd2,Eapp,Egln3,Fam177a,Foxg1,G2e3,Gm35135,Gm7550,Gpr33,Heatr5a,Hectd1,Insm2,Mir1892,Nfkbia,Npas3,Nubpl,Ppp2r3c,Prkd1,Psma6,Ralgapa1,Scfd1,Snx6,Sptssa,Srp54a,Srp54b,Srp54c,Strn3	0.149949	DEL	mouse3
chr12		56831363	57261947	<DEL>	Slc25a21			Mipol1			Mipol1,Prps1l3,Slc25a21	0.0879541	DEL	mouse3
chr12		57999742	58280687	<DEL>							Clec14a,Sstr1	0.0317741	DEL	mouse3
chr12		58074912	58137522	<DEL>								0.0607102	DEL	mouse3
chr14		82274632	82274996	A								0.0855856	DEL	mouse3
chr15		58960362	58960422	T	Mtss1			Mtss1			Mtss1	0.0979021	DEL	mouse3
chr16		16042188	16122987	<DEL>	Spidr			Spidr			Spidr	0.135314	DEL	mouse3
chr18		89441530	89442488	T	Dok6			Dok6			Dok6	0.0271084	DEL	mouse3
chr19		3939531	38513228	<DEL>	Unc93b1						1110059E24Rik,1500015L24Rik,1700017D01Rik,1700018L02Rik,1700020D05Rik,1700023D09Rik,1700025F22Rik,1700028P14Rik,1700092M07Rik,1700105P06Rik,1700122C19Rik,1810009A15Rik,2010003K11Rik,2210404E10Rik,2610016A17Rik,2700046G09Rik,2700081O15Rik,4430402I18Rik,4930481A15Rik,4930524O05Rik,4930526L06Rik,4930554I06Rik,4931403E22Rik,4931408D14Rik,5730408K05Rik,8430431K14Rik,9830166K06Rik,9930021J03Rik,A1cf,A3…	0.0336842	DEL	mouse3
chr19		6397662	35103709	<DEL>	Pygm	Rasgrp2					1110059E24Rik,1500015L24Rik,1700017D01Rik,1700018L02Rik,1700023D09Rik,1700025F22Rik,1700028P14Rik,1700092M07Rik,1700105P06Rik,1810009A15Rik,2210404E10Rik,2610016A17Rik,2700046G09Rik,2700081O15Rik,4430402I18Rik,4930524O05Rik,4930526L06Rik,4930554I06Rik,4931403E22Rik,5730408K05Rik,8430431K14Rik,9830166K06Rik,9930021J03Rik,A1cf,A330040F15Rik,A430093F15Rik,A930007I19Rik,AW112010,Abhd17b,Acta2,Ahnak,A…	0.0327869	DEL	mouse3
chr19		6399039	36788775	<DEL>		Rasgrp2	Pygm				1110059E24Rik,1500015L24Rik,1700017D01Rik,1700018L02Rik,1700023D09Rik,1700025F22Rik,1700028P14Rik,1700092M07Rik,1700105P06Rik,1810009A15Rik,2210404E10Rik,2610016A17Rik,2700046G09Rik,2700081O15Rik,4430402I18Rik,4930524O05Rik,4930526L06Rik,4930554I06Rik,4931403E22Rik,5730408K05Rik,8430431K14Rik,9830166K06Rik,9930021J03Rik,A1cf,A330040F15Rik,A430093F15Rik,A830019P07Rik,A930007I19Rik,AW112010,Abhd17b…	0.0655738	DEL	mouse3
chr19		15924172	27095818	<DEL>	Psat1						1110059E24Rik,1500015L24Rik,1700028P14Rik,2610016A17Rik,4930554I06Rik,4931403E22Rik,Abhd17b,Aldh1a1,Aldh1a7,Anxa1,Apba1,C130060C02Rik,C730002L08Rik,Carnmt1,Cbwd1,Cep78,D030056L22Rik,Dmrt1,Dmrt2,Dmrt3,Dock8,E030003E18Rik,E030024N20Rik,Fam122a,Fam189a2,Foxb2,Foxd4,Fxn,Gcnt1,Gda,Gm38437,Gm815,Gna14,Gnaq,Kank1,Klf9,Mamdc2,Mir1192,Mir204,Mir3084-1,Mir496b,Nmrk1,Ostf1,Pcsk5,Pgm5,Pip5k1b,Prune2,Psat1,Pt…	0.0391061	DEL	mouse3
chr19		26889182	36673257	<DEL>			Gm815	Hectd2os			1700018L02Rik,2700046G09Rik,4430402I18Rik,8430431K14Rik,9930021J03Rik,A1cf,A830019P07Rik,A930007I19Rik,Acta2,Ak3,Ankrd1,Ankrd22,Asah2,Atad1,C030016D13Rik,Cd274,Cdc37l1,Ch25h,Cstf2t,D930032P07Rik,Dkk1,Ermp1,Fas,Gldc,Glis3,Gm6642,Gm8978,Gm9895,Hectd2,Hectd2os,Htr7,Ifit1,Ifit1bl1,Ifit1bl2,Ifit2,Ifit3,Ifit3b,Il33,Insl6,Jak2,Kcnv2,Kif20b,Lipa,Lipf,Lipk,Lipm,Lipn,Lipo1,Lipo2,Lipo3,Lipo4,Mbl2,Minpp1,Mir…	0.0395137	DEL	mouse3
chr19		34976758	38764263	<DEL>			Kif20b	Plce1			1700122C19Rik,4931408D14Rik,A330032B11Rik,A830019P07Rik,Ankrd1,Btaf1,Cep55,Cpeb3,Cyp26a1,Cyp26c1,Exoc6,Ffar4,Fgfbp3,Fra10ac1,Hectd2,Hectd2os,Hhex,Htr7,Ide,Kif11,Lgi1,March5,Myof,Pcgf5,Pde6c,Plce1,Ppp1r3c,Rbp4,Rpp30,Slc35g1,Tnks2	0.0288714	DEL	mouse3
chr19		44600796	57628554	<DEL>				Atrnl1			1700001K23Rik,1700039E22Rik,1700054A03Rik,2310034G01Rik,4833438C02Rik,4930414N06Rik,4930449E18Rik,4930505N22Rik,4930552P12Rik,4933429K18Rik,6720468P15Rik,AA387883,Ablim1,Acsl5,Actr1a,Add3,Adra2a,Adrb1,Afap1l2,Arl3,Armh3,As3mt,Atrnl1,B230217O12Rik,Bbip1,Borcs7,Btrc,Calhm1,Calhm2,Casp7,Ccdc186,Cfap43,Cfap58,Cnnm2,Col17a1,Cuedc2,Cyp17a1,Dclre1a,Dpcd,Dusp5,Elovl3,Fam160b1,Fbxl15,Fbxw4,Fgf8,Gbf1,Gm195…	0.0336788	DEL	mouse3
chr2		7370566	101267901	<DEL>	Celf2						0610009E02Rik,1110008P14Rik,1110051M20Rik,1700001O22Rik,1700007K13Rik,1700019E08Rik,1700029I15Rik,1700057H21Rik,1700061F12Rik,1700084E18Rik,2810002D19Rik,4631405J19Rik,4833423E24Rik,4921504E06Rik,4930402F06Rik,4930412O13Rik,4930426L09Rik,4930440I19Rik,4930441J16Rik,4930443O20Rik,4930447M23Rik,4930515L03Rik,4930555B11Rik,4930568D16Rik,4930573O16Rik,4931423N10Rik,4932414N04Rik,4933409G03Rik,5330411…	0.0380048	DEL	mouse3
chr3		27113535	27113596	T	Ect2			Ect2			Ect2	0.358974	DEL	mouse3
chr4		92719970	92724037	<DEL>								0.236749	DEL	mouse3
chr4		93375240	93375594	GTTT								0.148438	DEL	mouse3
chr8		114730411	114784068	<DEL>	Wwox			Wwox			Wwox	0.0209424	DEL	mouse3
chr8		114771804	114784314	<DEL>	Wwox			Wwox			Wwox	0.0353818	DEL	mouse3
chr8		114778470	114953165	<DEL>	Wwox			Wwox			Wwox	0.0247423	DEL	mouse3
chr8		114806377	114833819	<DEL>	Wwox			Wwox			Wwox	0.112385	DEL	mouse3
chr8		114807211	114989221	<DEL>	Wwox			Wwox			Wwox	0.0290179	DEL	mouse3
chr8		114807517	114896474	<DEL>	Wwox			Wwox			Wwox	0.0290179	DEL	mouse3
chr8		114817858	115012396	<DEL>	Wwox			Wwox			Wwox	0.063981	DEL	mouse3
chr8		114881428	114936267	<DEL>	Wwox			Wwox			Wwox	0.04	DEL	mouse3
chr8		114902874	114947972	<DEL>	Wwox			Wwox			Wwox	0.168224	DEL	mouse3
chr8		114931982	114950399	<DEL>	Wwox			Wwox			Wwox	0.0561798	DEL	mouse3
chr8		114940170	114948375	<DEL>	Wwox			Wwox			Wwox	0.169591	DEL	mouse3
chr9		18591344	18595261	<DEL>								0.196262	DEL	mouse3
chr11		40495173	40511199	<DUP:TANDEM>								0.0346821	DUP	mouse3
chr11		111441986	113134302	<DUP:TANDEM>				2610035D17Rik			1700012H19Rik,2610035D17Rik,BC006965,Gm11681,Sox9	0.0351351	DUP	mouse3
chr12		3886266	30882383	<DUP:TANDEM>	Dnmt3a				Alkal2		1700022H16Rik,1700030C10Rik,1700101O22Rik,2310016D03Rik,2410004P03Rik,2410018L13Rik,2810032G03Rik,4921511I17Rik,4930448C13Rik,4930480M12Rik,4930511A02Rik,4930549C15Rik,4933409F18Rik,5730507C01Rik,7420701I03Rik,9030624G23Rik,9530020I12Rik,Adam17,Adcy3,Adi1,Allc,Apob,Asap2,Atad2b,Atp6v1c2,C630031E19Rik,Cenpo,Cmpk2,Colec11,Cpsf3,Cys1,Dcdc2c,Ddx1,Dnajc27,Dnmt3a,E2f6,Efr3b,Eipr1,Fam228a,Fam228b,Fam49a…	0.305398	DUP	mouse3
chr12		7625026	27729817	<DUP:TANDEM>							1700022H16Rik,1700030C10Rik,2410004P03Rik,2410018L13Rik,4921511I17Rik,4930448C13Rik,4930480M12Rik,4930511A02Rik,4930549C15Rik,4933409F18Rik,5730507C01Rik,7420701I03Rik,9030624G23Rik,9530020I12Rik,Adam17,Apob,Asap2,Atp6v1c2,Cmpk2,Cpsf3,Cys1,Ddx1,E2f6,Fam49a,Fam84a,Gdf7,Gen1,Gm16497,Gm17746,Gm20187,Gm29687,Gm29968,Gm34637,Gm35725,Gm38407,Gm4425,Gm9866,Greb1,Grhl1,Hpcal1,Hs1bp3,Iah1,Id2,Itgb1bp1,Kcn…	0.263087	DUP	mouse3
chr12		10908921	40543343	<DUP:TANDEM>				Dock4			1700030C10Rik,2310016D03Rik,2410004P03Rik,2410018L13Rik,4921511I17Rik,4930428E07Rik,4930448C13Rik,4930480M12Rik,4930511A02Rik,4930549C15Rik,4933406C10Rik,4933409F18Rik,5730507C01Rik,6030469F06Rik,7420701I03Rik,9030624G23Rik,9130015A21Rik,9530020I12Rik,Acp1,Adam17,Adi1,Agmo,Agr2,Agr3,Ahr,Alkal2,Allc,Ankmy2,Arl4a,Asap2,Atp6v1c2,Atxn7l1,Atxn7l1os2,Bcap29,Bzw2,C630031E19Rik,Cbll1,Ccdc71l,Cdhr3,Cmpk2,…	0.230769	DUP	mouse3
chr12		22799035	32787735	<DUP:TANDEM>							2310016D03Rik,2410018L13Rik,4930480M12Rik,4930549C15Rik,4933409F18Rik,6030469F06Rik,9030624G23Rik,Acp1,Adi1,Alkal2,Allc,Bcap29,C630031E19Rik,Cbll1,Ccdc71l,Cmpk2,Cog5,Colec11,Cys1,Dcdc2c,Dld,Dus4l,Eipr1,Fam110c,Gm17746,Gm20187,Gm29687,Gm29968,Gm31333,Gm31508,Gm9866,Gpr22,Grhl1,Hbp1,Id2,Kidins220,Klf11,Lamb1,Mboat2,Mir6538,Mir6937,Myt1l,Pik3cg,Prkar2b,Pxdn,Rnaseh1,Rnf144a,Rps7,Rrm2,Rsad2,Sh3yl1,Slc…	0.154229	DUP	mouse3
chr12		27700179	28699688	<DUP:TANDEM>				Trappc12			Adi1,Allc,Colec11,Dcdc2c,Mir6937,Rnaseh1,Rps7,Trappc12	0.270667	DUP	mouse3
chr12		34194195	56184373	<DUP:TANDEM>	Hdac9						1110008L16Rik,1700008C04Rik,1700031P21Rik,1700047I17Rik2,1700104L18Rik,1810007C17Rik,2700097O09Rik,3110039M20Rik,4930428E07Rik,9130015A21Rik,Agmo,Agr2,Agr3,Ahr,Akap6,Aldoart2,Ankmy2,Ap4s1,Arhgap5,Arl4a,Baz1a,Brms1l,Bzw2,Cfl2,Coch,Dgkb,Dnajb9,Dock4,Dtd2,Eapp,Egln3,Etv1,Fam177a,Foxg1,G2e3,Gm2027,Gm33340,Gm35135,Gm5434,Gm7008,Gm7550,Gpr33,Hdac9,Heatr5a,Hectd1,Ifrd1,Immp2l,Insm2,Ispd,Lrrc72,Lrrn3,Lsm…	0.238938	DUP	mouse3
chr12		34725591	41653139	<DUP:TANDEM>	Hdac9			Immp2l			4930428E07Rik,9130015A21Rik,Agmo,Agr2,Agr3,Ahr,Ankmy2,Arl4a,Bzw2,Dgkb,Dock4,Etv1,Gm5434,Gm7008,Hdac9,Ifrd1,Immp2l,Ispd,Lrrc72,Lrrn3,Lsmem1,Meox2,Mir1938,Mir3472,Mir5099,Mir680-3,Prps1l1,Scin,Snx13,Sostdc1,Tspan13,Zfp277	0.127205	DUP	mouse3
chr12		37043607	54096743	<DUP:TANDEM>							1700008C04Rik,1700031P21Rik,1810007C17Rik,3110039M20Rik,4930428E07Rik,Agmo,Akap6,Ap4s1,Arhgap5,Arl4a,Coch,Dgkb,Dnajb9,Dock4,Dtd2,Etv1,Foxg1,G2e3,Gm2027,Gm33340,Gm35135,Gm7008,Gpr33,Heatr5a,Hectd1,Ifrd1,Immp2l,Lrrn3,Lsmem1,Meox2,Mir1938,Mir5627,Nova1,Npas3,Nrcam,Nubpl,Pnpla8,Prkd1,Scfd1,Scin,Strn3,Stxbp6,Zfp277	0.201639	DUP	mouse3
chr12		39701234	53106120	<DUP:TANDEM>				Akap6			1700008C04Rik,1700031P21Rik,1810007C17Rik,3110039M20Rik,Akap6,Ap4s1,Arhgap5,Arl4a,Coch,Dnajb9,Dock4,Dtd2,Foxg1,G2e3,Gm2027,Gm33340,Gm35135,Gm7008,Gpr33,Heatr5a,Hectd1,Ifrd1,Immp2l,Lrrn3,Lsmem1,Mir1938,Mir5627,Nova1,Nrcam,Nubpl,Pnpla8,Prkd1,Scfd1,Scin,Strn3,Stxbp6,Zfp277	0.235294	DUP	mouse3
chr12		41919153	41929279	<DUP:TANDEM>	Immp2l			Immp2l			Immp2l	0.0333919	DUP	mouse3
chr12		54132330	58034315	<DUP:TANDEM>							1110008L16Rik,1700047I17Rik2,1700104L18Rik,2700097O09Rik,4921518K17Rik,Aldoart2,BC042761,Baz1a,Brms1l,C87198,Cfl2,Eapp,Egln3,Fam177a,Foxa1,Gm19990,Gm7550,Insm2,Mbip,Mipol1,Mir1892,Nfkbia,Nkx2-1,Nkx2-9,Pax9,Ppp2r3c,Prps1l3,Psma6,Ralgapa1,Sfta3-ps,Slc25a21,Snx6,Sptssa,Srp54a,Srp54b,Srp54c,Ttc6	0.236434	DUP	mouse3
chr13		97942092	97949477	<DUP:TANDEM>	Arhgef28			Arhgef28			Arhgef28	0.129032	DUP	mouse3
chr16		80263722	80278053	<DUP:TANDEM>								0.10411	DUP	mouse3
chr19		3939737	57628456	<DUP:TANDEM>	Unc93b1			Atrnl1			1110059E24Rik,1500015L24Rik,1700001K23Rik,1700017D01Rik,1700018L02Rik,1700020D05Rik,1700023D09Rik,1700025F22Rik,1700028P14Rik,1700039E22Rik,1700054A03Rik,1700092M07Rik,1700105P06Rik,1700122C19Rik,1810009A15Rik,2010003K11Rik,2210404E10Rik,2310034G01Rik,2610016A17Rik,2700046G09Rik,2700081O15Rik,4430402I18Rik,4833438C02Rik,4930414N06Rik,4930449E18Rik,4930481A15Rik,4930505N22Rik,4930524O05Rik,4930526…	0.0313199	DUP	mouse3
chr19		17160028	38700730	<DUP:TANDEM>	Prune2			Plce1			1110059E24Rik,1500015L24Rik,1700018L02Rik,1700028P14Rik,1700122C19Rik,2610016A17Rik,2700046G09Rik,4430402I18Rik,4930554I06Rik,4931403E22Rik,4931408D14Rik,8430431K14Rik,9930021J03Rik,A1cf,A330032B11Rik,A830019P07Rik,A930007I19Rik,Abhd17b,Acta2,Ak3,Aldh1a1,Aldh1a7,Ankrd1,Ankrd22,Anxa1,Apba1,Asah2,Atad1,Btaf1,C030016D13Rik,C730002L08Rik,Carnmt1,Cbwd1,Cd274,Cdc37l1,Cep55,Ch25h,Cpeb3,Cstf2t,Cyp26a1,Cy…	0.0320856	DUP	mouse3
chr19		18576902	44147353	<DUP:TANDEM>			Ostf1		Bloc1s2	Pkd2l1	1110059E24Rik,1500015L24Rik,1700018L02Rik,1700028P14Rik,1700122C19Rik,2610016A17Rik,2700046G09Rik,4430402I18Rik,4930554I06Rik,4931403E22Rik,4931408D14Rik,4933411K16Rik,8430431K14Rik,9930021J03Rik,A1cf,A330032B11Rik,A830019P07Rik,A930007I19Rik,Abcc2,Abhd17b,Acta2,Ak3,Aldh18a1,Aldh1a1,Aldh1a7,Ankrd1,Ankrd2,Ankrd22,Anxa1,Apba1,Arhgap19,Asah2,Atad1,Avpi1,BC037704,Blnk,Bloc1s2,Btaf1,C030016D13Rik,C330…	0.0424242	DUP	mouse3
chr1		50104760	50120993	<DUP:TANDEM>								0.0578313	DUP	mouse3
chr1		166696981	173436663	<DUP:TANDEM>				Aim2			3110045C21Rik,4933439K11Rik,Ackr1,Adamts4,Aim2,Aldh9a1,Alyref2,Apcs,Apoa2,Arhgap30,Atf6,Atp1a2,Atp1a4,B4galt3,Cadm3,Casq1,Ccdc190,Cd244,Cd48,Cd84,Cfap126,Cfap45,Copa,Crp,Dcaf8,Ddr2,Dedd,Dusp12,Dusp23,F11r,Fam78b,Fcer1a,Fcer1g,Fcgr2b,Fcgr3,Fcgr4,Fcrl6,Fcrla,Fcrlb,Gm16701,Gm26641,Gm37065,Gm6345,Gm7694,Hsd17b7,Igsf8,Igsf9,Itln1,Kcnj10,Kcnj9,Klhdc9,Lmx1a,Lrrc52,Ly9,Mgst3,Mir6347,Mir6348,Mir6354,Mir65…	0.0185676	DUP	mouse3
chr1		185021161	185339601	<DUP:TANDEM>				Bpnt1			Bpnt1,Iars2,Mir194-1,Mir215,Mir664,Rab3gap2,Snora36b	0.0235294	DUP	mouse3
chr3		49315455	49323458	<DUP:TANDEM>								0.165049	DUP	mouse3
chr7		102510217	102531441	<DUP:TANDEM>					Olfr547			0.127358	DUP	mouse3
chr8		114969241	114976996	<DUP:TANDEM>	Wwox			Wwox			Wwox	0.0326923	DUP	mouse3
chr9		13809896	13843446	<DUP:TANDEM>	Cep57		Mtmr2	Fam76b			Cep57,Fam76b	0.122195	DUP	mouse3
chr9		42054506	42166776	<DUP:TANDEM>	Sorl1						Sorl1	0.083871	DUP	mouse3
chr3		156836562	156836597	<INS>	Negr1			Negr1			Negr1	0.252632	INS	mouse3
chrX		47824695	47824695	<INS>	Smarca1			Smarca1			Smarca1	0.55102	INS	mouse3
chr12		4314323	27756649	<INV>	Ncoa1						1700022H16Rik,1700030C10Rik,1700101O22Rik,2410004P03Rik,2410018L13Rik,2810032G03Rik,4921511I17Rik,4930448C13Rik,4930480M12Rik,4930511A02Rik,4930549C15Rik,4933409F18Rik,5730507C01Rik,7420701I03Rik,9030624G23Rik,9530020I12Rik,Adam17,Apob,Asap2,Atad2b,Atp6v1c2,Cmpk2,Cpsf3,Cys1,Ddx1,E2f6,Fam228a,Fam228b,Fam49a,Fam84a,Fkbp1b,Gdf7,Gen1,Gm16497,Gm17746,Gm20187,Gm29687,Gm29968,Gm31938,Gm34637,Gm35725,Gm3…	0.216063	INV	mouse3
chr12		9226369	41808777	<INV>				Immp2l			1700022H16Rik,1700030C10Rik,2310016D03Rik,2410004P03Rik,2410018L13Rik,4921511I17Rik,4930428E07Rik,4930448C13Rik,4930480M12Rik,4930511A02Rik,4930549C15Rik,4933406C10Rik,4933409F18Rik,5730507C01Rik,6030469F06Rik,7420701I03Rik,9030624G23Rik,9130015A21Rik,9530020I12Rik,Acp1,Adam17,Adi1,Agmo,Agr2,Agr3,Ahr,Alkal2,Allc,Ankmy2,Arl4a,Asap2,Atp6v1c2,Atxn7l1,Atxn7l1os2,Bcap29,Bzw2,C630031E19Rik,Cbll1,Ccdc71…	0.175368	INV	mouse3
chr12		11960160	56319746	<INV>							1110008L16Rik,1700008C04Rik,1700030C10Rik,1700031P21Rik,1700047I17Rik2,1700104L18Rik,1810007C17Rik,2310016D03Rik,2410004P03Rik,2410018L13Rik,2700097O09Rik,3110039M20Rik,4921511I17Rik,4930428E07Rik,4930448C13Rik,4930480M12Rik,4930549C15Rik,4933406C10Rik,4933409F18Rik,5730507C01Rik,6030469F06Rik,9030624G23Rik,9130015A21Rik,Acp1,Adam17,Adi1,Agmo,Agr2,Agr3,Ahr,Akap6,Aldoart2,Alkal2,Allc,Ankmy2,Ap4s1,…	0.269841	INV	mouse3
chr12		13223013	50549804	<INV>	Ddx1			Prkd1			1700030C10Rik,1810007C17Rik,2310016D03Rik,2410004P03Rik,2410018L13Rik,3110039M20Rik,4930428E07Rik,4930448C13Rik,4930480M12Rik,4930549C15Rik,4933406C10Rik,4933409F18Rik,5730507C01Rik,6030469F06Rik,9030624G23Rik,9130015A21Rik,Acp1,Adam17,Adi1,Agmo,Agr2,Agr3,Ahr,Alkal2,Allc,Ankmy2,Arl4a,Asap2,Atp6v1c2,Atxn7l1,Atxn7l1os2,Bcap29,Bzw2,C630031E19Rik,Cbll1,Ccdc71l,Cdhr3,Cmpk2,Cog5,Colec11,Cpsf3,Cys1,Dcdc…	0.241774	INV	mouse3
chr12		13454986	29453312	<INV>	Nbas						1700030C10Rik,2410004P03Rik,2410018L13Rik,4930448C13Rik,4930480M12Rik,4930549C15Rik,4933409F18Rik,5730507C01Rik,9030624G23Rik,Adam17,Adi1,Allc,Asap2,Atp6v1c2,Cmpk2,Colec11,Cpsf3,Cys1,Dcdc2c,E2f6,Eipr1,Fam84a,Gm16497,Gm17746,Gm20187,Gm29687,Gm29968,Gm31333,Gm31508,Gm35725,Gm4425,Gm9866,Greb1,Grhl1,Hpcal1,Iah1,Id2,Itgb1bp1,Kcnf1,Kidins220,Klf11,Lpin1,Mboat2,Mir3066,Mir6387,Mir6538,Mir6937,Nbas,Nol1…	0.110727	INV	mouse3
chr12		15084575	49292147	<INV>							1700030C10Rik,2310016D03Rik,2410004P03Rik,2410018L13Rik,4930428E07Rik,4930480M12Rik,4930549C15Rik,4933406C10Rik,4933409F18Rik,5730507C01Rik,6030469F06Rik,9030624G23Rik,9130015A21Rik,Acp1,Adam17,Adi1,Agmo,Agr2,Agr3,Ahr,Alkal2,Allc,Ankmy2,Arl4a,Asap2,Atp6v1c2,Atxn7l1,Atxn7l1os2,Bcap29,Bzw2,C630031E19Rik,Cbll1,Ccdc71l,Cdhr3,Cmpk2,Cog5,Colec11,Cpsf3,Cys1,Dcdc2c,Dgkb,Dld,Dnajb9,Dock4,Dus4l,E2f6,Efcab1…	0.334016	INV	mouse3
chr12		15444781	45981325	<INV>							1700030C10Rik,2310016D03Rik,2410004P03Rik,2410018L13Rik,4930428E07Rik,4930480M12Rik,4930549C15Rik,4933406C10Rik,4933409F18Rik,5730507C01Rik,6030469F06Rik,9030624G23Rik,9130015A21Rik,Acp1,Adam17,Adi1,Agmo,Agr2,Agr3,Ahr,Alkal2,Allc,Ankmy2,Arl4a,Asap2,Atp6v1c2,Atxn7l1,Atxn7l1os2,Bcap29,Bzw2,C630031E19Rik,Cbll1,Ccdc71l,Cdhr3,Cmpk2,Cog5,Colec11,Cpsf3,Cys1,Dcdc2c,Dgkb,Dld,Dnajb9,Dock4,Dus4l,E2f6,Efcab1…	0.228155	INV	mouse3
chr12		16002156	21431883	<INV>							1700030C10Rik,2410004P03Rik,5730507C01Rik,Adam17,Asap2,Atp6v1c2,Cpsf3,E2f6,Greb1,Hpcal1,Iah1,Itgb1bp1,Kcnf1,Lpin1,Mir3066,Nol10,Ntsr2,Odc1,Pdia6,Pqlc3,Rock2,Ywhaq	0.300184	INV	mouse3
chr12		16707148	17394982	<INV>	Greb1			Nol10			2410004P03Rik,Atp6v1c2,E2f6,Greb1,Kcnf1,Mir3066,Nol10,Pdia6,Pqlc3,Rock2	0.0134228	INV	mouse3
chr12		18147508	36513277	<INV>				Ispd			1700030C10Rik,2310016D03Rik,2410018L13Rik,4930480M12Rik,4930549C15Rik,4933406C10Rik,4933409F18Rik,5730507C01Rik,6030469F06Rik,9030624G23Rik,9130015A21Rik,Acp1,Adam17,Adi1,Agr2,Agr3,Ahr,Alkal2,Allc,Ankmy2,Asap2,Atxn7l1,Atxn7l1os2,Bcap29,Bzw2,C630031E19Rik,Cbll1,Ccdc71l,Cdhr3,Cmpk2,Cog5,Colec11,Cpsf3,Cys1,Dcdc2c,Dld,Dus4l,Efcab10,Eipr1,F730043M19Rik,Fam110c,Ferd3l,Gdap10,Gm17746,Gm20187,Gm29687,Gm2…	0.390083	INV	mouse3
chr12		23946627	40612337	<INV>				Dock4			2310016D03Rik,4930428E07Rik,4930480M12Rik,4930549C15Rik,4933406C10Rik,4933409F18Rik,6030469F06Rik,9030624G23Rik,9130015A21Rik,Acp1,Adi1,Agmo,Agr2,Agr3,Ahr,Alkal2,Allc,Ankmy2,Arl4a,Atxn7l1,Atxn7l1os2,Bcap29,Bzw2,C630031E19Rik,Cbll1,Ccdc71l,Cdhr3,Cmpk2,Cog5,Colec11,Cys1,Dcdc2c,Dgkb,Dld,Dock4,Dus4l,Efcab10,Eipr1,Etv1,F730043M19Rik,Fam110c,Ferd3l,Gdap10,Gm17746,Gm20187,Gm29687,Gm29968,Gm31333,Gm31508…	0.0881834	INV	mouse3
chr12		24097745	57714112	<INV>		9030624G23Rik		Ttc6			1110008L16Rik,1700008C04Rik,1700031P21Rik,1700047I17Rik2,1700104L18Rik,1810007C17Rik,2310016D03Rik,2700097O09Rik,3110039M20Rik,4921518K17Rik,4930428E07Rik,4930480M12Rik,4930549C15Rik,4933406C10Rik,4933409F18Rik,6030469F06Rik,9130015A21Rik,Acp1,Adi1,Agmo,Agr2,Agr3,Ahr,Akap6,Aldoart2,Alkal2,Allc,Ankmy2,Ap4s1,Arhgap5,Arl4a,Atxn7l1,Atxn7l1os2,BC042761,Baz1a,Bcap29,Brms1l,Bzw2,C630031E19Rik,C87198,Cbl…	0.0973451	INV	mouse3
chr12		24325052	54851593	<INV>							1700008C04Rik,1700031P21Rik,1700104L18Rik,1810007C17Rik,2310016D03Rik,3110039M20Rik,4930428E07Rik,4930480M12Rik,4930549C15Rik,4933406C10Rik,4933409F18Rik,6030469F06Rik,9130015A21Rik,Acp1,Adi1,Agmo,Agr2,Agr3,Ahr,Akap6,Alkal2,Allc,Ankmy2,Ap4s1,Arhgap5,Arl4a,Atxn7l1,Atxn7l1os2,Bcap29,Bzw2,C630031E19Rik,Cbll1,Ccdc71l,Cdhr3,Cmpk2,Coch,Cog5,Colec11,Cys1,Dcdc2c,Dgkb,Dld,Dnajb9,Dock4,Dtd2,Dus4l,Eapp,Efca…	0.123418	INV	mouse3
chr12		28081424	50550672	<INV>				Prkd1			1810007C17Rik,2310016D03Rik,3110039M20Rik,4930428E07Rik,4933406C10Rik,6030469F06Rik,9130015A21Rik,Acp1,Adi1,Agmo,Agr2,Agr3,Ahr,Alkal2,Allc,Ankmy2,Arl4a,Atxn7l1,Atxn7l1os2,Bcap29,Bzw2,C630031E19Rik,Cbll1,Ccdc71l,Cdhr3,Cog5,Colec11,Dcdc2c,Dgkb,Dld,Dnajb9,Dock4,Dus4l,Efcab10,Eipr1,Etv1,F730043M19Rik,Fam110c,Ferd3l,Foxg1,Gdap10,Gm2027,Gm31333,Gm31508,Gm33340,Gm5434,Gm7008,Gpr22,Hbp1,Hdac9,Ifrd1,Immp2…	0.217308	INV	mouse3
chr12		28098031	29453013	<INV>							Adi1,Allc,Colec11,Dcdc2c,Eipr1,Gm31333,Gm31508,Mir6937,Rnaseh1,Rps7,Trappc12	0.145791	INV	mouse3
chr12		35497426	55748571	<INV>			Ahr	Ralgapa1			1110008L16Rik,1700008C04Rik,1700031P21Rik,1700047I17Rik2,1700104L18Rik,1810007C17Rik,2700097O09Rik,3110039M20Rik,4930428E07Rik,9130015A21Rik,Agmo,Agr2,Agr3,Ahr,Akap6,Aldoart2,Ankmy2,Ap4s1,Arhgap5,Arl4a,Baz1a,Bzw2,Cfl2,Coch,Dgkb,Dnajb9,Dock4,Dtd2,Eapp,Egln3,Etv1,Fam177a,Foxg1,G2e3,Gm2027,Gm33340,Gm35135,Gm5434,Gm7008,Gm7550,Gpr33,Heatr5a,Hectd1,Ifrd1,Immp2l,Insm2,Ispd,Lrrc72,Lrrn3,Lsmem1,Meox2,Mir…	0.145639	INV	mouse3
chr12		39956473	41204991	<INV>				Immp2l			Arl4a,Dock4,Gm7008,Ifrd1,Immp2l,Lsmem1,Mir1938,Scin,Zfp277	0.123126	INV	mouse3
chr12		41833831	44331507	<INV>	Immp2l			Nrcam			Dnajb9,Gm2027,Gm33340,Immp2l,Mir5627,Nrcam,Pnpla8	0.163216	INV	mouse3
chr12		43732079	58283625	<INV>							1110008L16Rik,1700008C04Rik,1700031P21Rik,1700047I17Rik2,1700104L18Rik,1810007C17Rik,2700097O09Rik,3110039M20Rik,4921518K17Rik,Akap6,Aldoart2,Ap4s1,Arhgap5,BC042761,Baz1a,Brms1l,C87198,Cfl2,Clec14a,Coch,Dnajb9,Dtd2,Eapp,Egln3,Fam177a,Foxa1,Foxg1,G2e3,Gm19990,Gm2027,Gm35135,Gm7550,Gpr33,Heatr5a,Hectd1,Insm2,Mbip,Mipol1,Mir1892,Mir5627,Nfkbia,Nkx2-1,Nkx2-9,Nova1,Npas3,Nrcam,Nubpl,Pax9,Pnpla8,Ppp2r3…	0.203704	INV	mouse3
chr12		44049170	50550253	<INV>				Prkd1			1810007C17Rik,3110039M20Rik,Dnajb9,Foxg1,Gm2027,Mir5627,Nova1,Nrcam,Pnpla8,Prkd1,Stxbp6	0.1959	INV	mouse3
chr12		45983842	48292656	<INV>							Nova1	0.141283	INV	mouse3
chr15		3906832	3908405	<INV>								0.0248927	INV	mouse3
chr17		30414735	30433116	<INV>	Btbd9			Btbd9			Btbd9	0.0155556	INV	mouse3
chr19		6398127	36794150	<INV>	Pygm	Rasgrp2					1110059E24Rik,1500015L24Rik,1700017D01Rik,1700018L02Rik,1700023D09Rik,1700025F22Rik,1700028P14Rik,1700092M07Rik,1700105P06Rik,1810009A15Rik,2210404E10Rik,2610016A17Rik,2700046G09Rik,2700081O15Rik,4430402I18Rik,4930524O05Rik,4930526L06Rik,4930554I06Rik,4931403E22Rik,5730408K05Rik,8430431K14Rik,9830166K06Rik,9930021J03Rik,A1cf,A330040F15Rik,A430093F15Rik,A830019P07Rik,A930007I19Rik,AW112010,Abhd17b…	0.0196078	INV	mouse3
chr19		17168611	36788510	<INV>	Prune2						1110059E24Rik,1500015L24Rik,1700018L02Rik,1700028P14Rik,2610016A17Rik,2700046G09Rik,4430402I18Rik,4930554I06Rik,4931403E22Rik,8430431K14Rik,9930021J03Rik,A1cf,A830019P07Rik,A930007I19Rik,Abhd17b,Acta2,Ak3,Aldh1a1,Aldh1a7,Ankrd1,Ankrd22,Anxa1,Apba1,Asah2,Atad1,C030016D13Rik,C730002L08Rik,Carnmt1,Cbwd1,Cd274,Cdc37l1,Ch25h,Cstf2t,D030056L22Rik,D930032P07Rik,Dkk1,Dmrt1,Dmrt2,Dmrt3,Dock8,E030003E18Rik…	0.0254777	INV	mouse3
chr19		36792592	36795389	<INV>								0.0339806	INV	mouse3
chr19		55516515	60679315	<INV>	Vti1a						1700019N19Rik,1810007D17Rik,1810018F18Rik,2700089I24Rik,4930449E18Rik,4930552P12Rik,6720468P15Rik,Ablim1,Adrb1,Afap1l2,Atrnl1,B230217O12Rik,Cacul1,Casp7,Ccdc172,Ccdc186,Dclre1a,E330013P04Rik,Emx2,Emx2os,Eno4,Fam160b1,Fam204a,Gfra1,Gm10007,Habp2,Hspa12a,Kcnk18,Mir3086,Mir5623,Nhlrc2,Nrap,Pdzd8,Plekhs1,Pnlip,Pnliprp1,Pnliprp2,Prlhr,Rab11fip2,Shtn1,Slc18a2,Tcf7l2,Tdrd1,Trub1,Vax1,Vti1a,Vwa2	0.0440415	INV	mouse3
chr1		152886572	179765432	<INV>	Smg7			Ahctf1			1700016C15Rik,2310043L19Rik,2810025M15Rik,2810442N19Rik,3110045C21Rik,4930452N14Rik,4930523C07Rik,4930532M18Rik,4930558K02Rik,4930562F07Rik,4930568G15Rik,4933439K11Rik,Abl2,Acbd6,Ackr1,Adamts4,Adcy10,Adss,Ahctf1,Aim2,Akt3,Aldh9a1,Alyref2,Angptl1,Ankrd45,Apcs,Apoa2,Arhgap30,Astn1,Atf6,Atp1a2,Atp1a4,Atp1b1,Axdnd1,B4galt3,BC055324,Becn2,Blzf1,Brinp2,C230024C17Rik,Cacna1e,Cacybp,Cadm3,Casq1,Catspere2…	0.0287206	INV	mouse3
chr1		153779797	156095457	<INV>	Rgsl1			Fam163a			4930452N14Rik,4930532M18Rik,Acbd6,Cacna1e,Cep350,Fam163a,Glul,Gm5532,Gm9530,Ier5,Lhx4,Mir8114,Mr1,Qsox1,Rgsl1,Stx6,Teddm1a,Teddm1b,Teddm2,Tor1aip1,Tor1aip2,Xpr1,Zfp648	0.0238095	INV	mouse3
chr6		19881176	19985342	<INV>								0.059322	INV	mouse3
chrX		87712611	87748622	<INV>	Il1rapl1			Il1rapl1			Il1rapl1	0.0299401	INV	mouse3
chr10	chrX	82350239	88030671	]chrX:88030671]G				Il1rapl1				0.0306513	TRA	mouse3
chr11	chr16	59425729	30181822	TACC[chr16:30181822[	Snap47							0.0364146	TRA	mouse3
chr11	chr1	75478761	54576845	]chr1:54576845]T								0.0416667	TRA	mouse3
chr12	chr15	56662955	3735251	C[chr15:3735251[								0.198747	TRA	mouse3
chr12	chr3	57927741	156916863	[chr3:156916863[A				Negr1				0.0628931	TRA	mouse3
chr12	chr15	58336511	3908982	T]chr15:3908982]								0.0178571	TRA	mouse3
chr12	chr15	58382149	4015633	T]chr15:4015633]				Gm2093		BC037032		0.583875	TRA	mouse3
chr13	chr5	87790798	12353865	[chr5:12353865[T								0.0428571	TRA	mouse3
chr15	chr12	3735251	56662955	]chr12:56662955]C								0.198747	TRA	mouse3
chr15	chr12	3908982	58336511	A]chr12:58336511]								0.0178571	TRA	mouse3
chr15	chr12	4015631	58382151	A]chr12:58382151]	Gm2093		BC037032					0.583875	TRA	mouse3
chr16	chr11	30181822	59425729	]chr11:59425729]ACCA				Snap47				0.0364146	TRA	mouse3
chr19	chr8	8991577	64348162	A]chr8:64348162]	Ahnak							0.0425139	TRA	mouse3
chr19	chr8	58526172	64347853	T[chr8:64347853[	Ccdc172							0.0567766	TRA	mouse3
chr1	chr11	54576845	75478761	T[chr11:75478761[								0.0416667	TRA	mouse3
chr1	chr6	166695958	15168213	C]chr6:15168213]				Foxp2				0.0201207	TRA	mouse3
chr1	chr4	188140328	134414767	C[chr4:134414767[	Esrrg			Pafah2				0.0200573	TRA	mouse3
chr3	chr7	156836562	74108211	CTACAC[chr7:74108211[	Negr1							0.225	TRA	mouse3
chr3	chr12	156916861	57927743	[chr12:57927743[T	Negr1							0.0628931	TRA	mouse3
chr4	chr1	134414767	188140328	]chr1:188140328]T	Pafah2			Esrrg				0.0200573	TRA	mouse3
chr5	chr13	12353864	87790799	[chr13:87790799[A								0.0428571	TRA	mouse3
chr5	chr7	13914383	67340693	[chr7:67340693[T				Mef2a				0.290526	TRA	mouse3
chr5	chr7	13915113	67340708	AAAAAAAAAAAAAAAAAAAAA]chr7:67340708]				Mef2a				0.234756	TRA	mouse3
chr6	chr1	15168209	166695962	T]chr1:166695962]	Foxp2							0.0201207	TRA	mouse3
chr6	chrX	15967063	43356116	T[chrX:43356116[								0.0314286	TRA	mouse3
chr6	chr8	26335653	32284327	G[chr8:32284327[								0.0789981	TRA	mouse3
chr7	chr5	67340692	13914384	[chr5:13914384[A	Mef2a							0.290526	TRA	mouse3
chr7	chr5	67340708	13915113	TTTTTTTTTTTTTTTTTTTTT]chr5:13915113]	Mef2a							0.234756	TRA	mouse3
chr7	chr3	74108211	156836562	]chr3:156836562]TACACT				Negr1				0.225	TRA	mouse3
chr7	chr8	74108472	88216620	C]chr8:88216620]				Papd5				0.0910714	TRA	mouse3
chr8	chr6	32284327	26335653	]chr6:26335653]T								0.0789981	TRA	mouse3
chr8	chr19	64347853	58526172	]chr19:58526172]G				Ccdc172				0.0567766	TRA	mouse3
chr8	chr19	64348162	8991577	G]chr19:8991577]				Ahnak				0.0425139	TRA	mouse3
chr8	chr7	88216619	74108473	A]chr7:74108473]	Papd5							0.0910714	TRA	mouse3
chrX	chr6	43356116	15967063	]chr6:15967063]A								0.0314286	TRA	mouse3
chrX	chr10	88030671	82350239	T[chr10:82350239[	Il1rapl1							0.0306513	TRA	mouse3
chr6		148637990	148638042	TG								0.0434783	DEL	mouse6
chr9		37652310	40391543	<DEL>	Tbrg1		Siae	Gramd1b			1700001J11Rik,1700110K17Rik,AW551984,Gramd1b,Olfr143,Olfr145,Olfr146,Olfr147,Olfr148,Olfr149,Olfr150,Olfr151,Olfr1537,Olfr160,Olfr229,Olfr242,Olfr25,Olfr250,Olfr251,Olfr26,Olfr27,Olfr44,Olfr874,Olfr875,Olfr876,Olfr877,Olfr878,Olfr881,Olfr883,Olfr884,Olfr885,Olfr887,Olfr888,Olfr889,Olfr890,Olfr891,Olfr893,Olfr894,Olfr895,Olfr898,Olfr899,Olfr900,Olfr901,Olfr902,Olfr904,Olfr905,Olfr906,Olfr907,Olfr9…	0.0262391	DEL	mouse6
chrX		58283499	58995362	<DEL>							4930550L24Rik	0.0382775	DEL	mouse6
chrX		66096763	98259959	<DEL>				Ar			1110012L19Rik,1700003E24Rik,1700010D01Rik,1700020N15Rik,1700084M14Rik,1700111N16Rik,4930415L06Rik,4930480E11Rik,4930567H17Rik,4930595M18Rik,4932429P05Rik,4933407K13Rik,4933436I01Rik,5430402E10Rik,5430427O19Rik,AU015836,Abcd1,Aff2,Amer1,Apoo,Apoo-ps,Ar,Arhgap4,Arhgef9,Arx,Asb12,Atp2b3,Atp6ap1,Avpr2,BC061195,Bcap31,Bgn,Brcc3,Cd99l2,Cetn2,Cldn34-ps,Cldn34b3,Cldn34b4,Cldn34d,Cmc4,Cnga2,DXBay18,Dkc1,D…	0.0362694	DEL	mouse6
chrX		78833249	85412307	<DEL>							4930595M18Rik,Dmd,Fthl17a,Gm7173,Gm8787,Mageb16,Tmem47,Tsga8	0.0306122	DEL	mouse6
chr14		59093486	62798040	<DUP:TANDEM>				4931440J10Rik			1700109G14Rik,1700129C05Rik,4930556J02Rik,4931440J10Rik,Amer2,Arl11,Atp8a2,C1qtnf9,Cab39l,Cdadc1,Dleu2,Dleu7,Ebpl,Fam124a,Gm45935,Gm5142,Gm6904,Gucy1b2,Ints6,Kcnrg,Kpna3,Mipep,Mir15a,Mir16-1,Mir719,Mtmr6,Nupl1,Phf11a,Phf11b,Phf11c,Phf11d,Rcbtb1,Rnaseh2b,Sacs,Serpine3,Setdb2,Sgcg,Shisa2,Spata13,Spryd7,Tnfrsf19,Trim13	0.032	DUP	mouse6
chrX		87280334	98260114	<DUP:TANDEM>	Il1rapl1			Ar			1700003E24Rik,1700010D01Rik,1700084M14Rik,4930415L06Rik,4932429P05Rik,AU015836,Amer1,Apoo,Apoo-ps,Ar,Arhgef9,Arx,Asb12,BC061195,Eda2r,Eif2s3x,F630028O10Rik,Fam90a1b,Gm14781,Gm14827,Gm44,Gm5071,Gm5072,Gm5941,Gpr165,Gspt2,Heph,Hsf3,Il1rapl1,Klhl15,LOC101055749,LOC102640328,Las1l,Mageb1,Mageb18,Mageb2,Mageb5,Maged1,Mir1906-1,Mir1906-2,Mir223,Mir7673,Msn,Pcyt1b,Pdk3,Pet2,Pgr15l,Pola1,Spin4,Vsig4,Zc3h…	0.0325581	DUP	mouse6
chr14		85213356	92379999	<INV>							4930474H20Rik,4930529K09Rik,Diaph3,Gm5088,Pcdh20,Tdrd3	0.0490798	INV	mouse6
chr16		43661955	43663337	<INV>	Tigit			Tigit			Tigit	0.0524345	INV	mouse6
chrX		75470977	98257632	<INV>				Ar			1700003E24Rik,1700010D01Rik,1700084M14Rik,4930415L06Rik,4930480E11Rik,4930595M18Rik,4932429P05Rik,4933407K13Rik,5430402E10Rik,5430427O19Rik,AU015836,Amer1,Apoo,Apoo-ps,Ar,Arhgef9,Arx,Asb12,BC061195,Cldn34-ps,Cldn34b3,Cldn34b4,Cldn34d,Dmd,Eda2r,Eif2s3x,F630028O10Rik,Fam47c,Fam90a1b,Fthl17a,Gk,Gm14743,Gm14744,Gm14762,Gm14781,Gm14827,Gm41,Gm44,Gm5071,Gm5072,Gm5938,Gm5941,Gm7173,Gm8787,Gpr165,Gspt2,H…	0.0265487	INV	mouse6
chrX		78199936	78690157	<INV>							4930480E11Rik,Gm14743,Prrg1	0.0511628	INV	mouse6
chr10	chr1	28906003	132410352	[chr1:132410352[G								0.0238095	TRA	mouse6
chr11	chr5	22971907	124014500	C[chr5:124014500[	Commd1	Zrsr1		Vps37b				0.0314286	TRA	mouse6
chr12	chr16	110305520	66139952	]chr16:66139952]TA								0.025641	TRA	mouse6
chr14	chrX	27162612	74701335	C[chrX:74701335[	Arhgef3							0.0323741	TRA	mouse6
chr14	chrX	63362983	101125460	G]chrX:101125460]				Snx12				0.03663	TRA	mouse6
chr16	chr12	66139952	110305520	AT[chr12:110305520[								0.025641	TRA	mouse6
chr16	chr3	92814261	61889297	[chr3:61889297[C	Runx1							0.0519481	TRA	mouse6
chr1	chr10	132410338	28906017	[chr10:28906017[T								0.0238095	TRA	mouse6
chr2	chrX	135072825	61266547	]chrX:61266547]CG	Plcb1							0.0486111	TRA	mouse6
chr3	chr16	61889294	92814264	[chr16:92814264[A				Runx1				0.0519481	TRA	mouse6
chr4	chr9	28280995	28113720	]chr9:28113720]A				Opcml				0.0406977	TRA	mouse6
chr5	chr6	46299158	110960011	]chr6:110960011]AGA				Grm7				0.0215385	TRA	mouse6
chr5	chr11	124014500	22971907	]chr11:22971907]A	Vps37b			Commd1	Zrsr1			0.0314286	TRA	mouse6
chr6	chr5	110960011	46299158	TAG[chr5:46299158[	Grm7							0.0215385	TRA	mouse6
chr9	chr4	28113720	28280995	T[chr4:28280995[	Opcml							0.0406977	TRA	mouse6
chrX	chr2	61266547	135072825	CC[chr2:135072825[				Plcb1				0.0486111	TRA	mouse6
chrX	chr14	74701335	27162612	]chr14:27162612]C				Arhgef3				0.0323741	TRA	mouse6
chrX	chr14	101125460	63362983	G]chr14:63362983]	Snx12							0.03663	TRA	mouse6
chr10		119377292	119377635	G								0.0601093	DEL	mouse7
chr11		9092555	9212401	<DEL>				Abca13			Abca13,Upp1	0.209877	DEL	mouse7
chr12		91184914	91374030	<DEL>	Cep128			Cep128			Cep128	0.034375	DEL	mouse7
chr14		10298007	10318844	<DEL>	Fhit			Fhit			Fhit	0.0508475	DEL	mouse7
chr14		91124982	91125033	TC								0.168421	DEL	mouse7
chr14		97577342	97577501	G								0.0409836	DEL	mouse7
chr14		118252776	118255552	<DEL>	LOC105245869			LOC105245869	Mir6241		LOC105245869	0.0511628	DEL	mouse7
chr14		118256501	118259109	<DEL>	LOC105245869	Mir6241		LOC105245869		Mir6241	LOC105245869,Mir6241	0.0462428	DEL	mouse7
chr14		122104946	122106605	<DEL>	A330035P11Rik	Tm9sf2		A330035P11Rik	Tm9sf2		A330035P11Rik	0.04	DEL	mouse7
chr2		59702232	104600408	<DEL>	Tanc1			Cstf3			1110051M20Rik,1700029I15Rik,2810002D19Rik,4631405J19Rik,4833423E24Rik,4930440I19Rik,4930441J16Rik,4930443O20Rik,4930547E08Rik,4931422A03Rik,4932414N04Rik,4933409G03Rik,6430710C18Rik,8430437L04Rik,9430019J16Rik,A130030D18Rik,A330069E16Rik,A930006I01Rik,A930018P22Rik,Abcb11,Abtb2,Accs,Accsl,Acp2,Agbl2,Agps,Alkbh3,Alkbh3os1,Alx4,Ambra1,Api5,Apip,Aplnr,Arfgap2,Arhgap1,Atf2,Atg13,Atp5g3,B230118H07Rik,…	0.0115274	DEL	mouse7
chr2		73041996	79286740	<DEL>				Itga4			4930440I19Rik,4930441J16Rik,9430019J16Rik,Agps,Atf2,Atp5g3,Ccdc141,Chn1,Chn1os3,Chrna1,Chrna1os,Cir1,Cwc22,Cyct,Evx2,Fkbp7,Gm13944,Gm14461,Gm6793,Gpr155,Haglr,Hnrnpa3,Hoxd1,Hoxd10,Hoxd11,Hoxd12,Hoxd13,Hoxd3,Hoxd3os1,Hoxd4,Hoxd8,Hoxd9,Itga4,LOC102634401,Lnpk,Mir10b,Mtx2,Nfe2l2,Ola1,Osbpl6,Pde11a,Pjvk,Plekha3,Prkra,Rbm45,Scrn3,Sestd1,Sp9,Ttc30a1,Ttc30a2,Ttc30b,Ttn,Ube2e3,Wipf1,Zfp385b	0.0434783	DEL	mouse7
chr2		130243860	136503882	<DEL>	Tmc2						1700020A23Rik,1700026D11Rik,1700037H04Rik,4921508D12Rik,4930402H24Rik,4930473A02Rik,4930545L23Rik,5330413P13Rik,9630028H03Rik,A730017L22Rik,AU019990,Adam33,Adra1d,Ap5s1,Atrn,Avp,Bmp2,Cdc25b,Cds2,Cenpb,Chgb,Cpxm1,Crls1,Ddrgk1,Ebf4,Erv3,Fastkd5,Fermt1,Gfra4,Gm14057,Gpcpd1,Hao1,Hspa12b,Idh3b,Itpa,Lamp5,Lrrn4,Lzts3,Mavs,Mcm8,Mir103-2,Mir3090,Mir6973b,Mrps26,Nop56,Oxt,Pak7,Pank2,Pced1a,Pcna,Plcb1,Plcb…	0.0510204	DEL	mouse7
chr2		136208132	136241911	<DEL>	Pak7			Pak7			Pak7	0.0410959	DEL	mouse7
chr4		148776618	149139858	<DEL>					Cenps		Casz1,Cenps,Cort,Dffa,Gm13205,Pex14	0.0396341	DEL	mouse7
chr4		155162059	155618342	<DEL>	Ski			Gm16023,Slc35e2			5830444B04Rik,Cfap74,Faap20,Gabrd,Gm16023,Gnb1,Nadk,Prkcz,Ski,Slc35e2,Tmem52	0.0322581	DEL	mouse7
chr6		46427268	46493774	<DEL>	Cntnap2			Cntnap2			Cntnap2	0.0437018	DEL	mouse7
chr7		4049932	4403662	<DEL>	Lair1						9430041J12Rik,Cdc42ep5,D030047H15Rik,Gp6,Lair1,Leng8,Leng9,Lilra5,Ncr1,Pira6,Ttyh1	0.0397878	DEL	mouse7
chr7		38518529	39169920	<DEL>	Gm5591						1700010N08Rik,Gm21276,Gm5591	0.0235849	DEL	mouse7
chr7		55572012	55572073	AGTG								0.080292	DEL	mouse7
chr7		101380547	145221193	<DEL>	Arap1	Arap1		Tpcn2			1110004F10Rik,1600010M07Rik,1700003G18Rik,1700008J07Rik,1700012D14Rik,1700025J12Rik,1700029B22Rik,1700095J03Rik,1700120G07Rik,1700120K04Rik,1700123J17Rik,1810010D01Rik,2310057M21Rik,3100003L05Rik,4930413G21Rik,4930451I11Rik,4930483O08Rik,4930505K13Rik,4930543E12Rik,4930543N07Rik,4930571K23Rik,4930583K01Rik,4931431B13Rik,4933402N03Rik,4933406I18Rik,4933417O13Rik,4933432K03Rik,4933440M02Rik,5430419…	0.0254144	DEL	mouse7
chr7		129660155	130391578	<DEL>				Ate1			Ate1,Fgfr2,Gm4265	0.0228571	DEL	mouse7
chr7		129661130	131720346	<DEL>							1700029B22Rik,2310057M21Rik,4933402N03Rik,5430419D17Rik,Acadsb,Ate1,Btbd16,Bub3,Cuzd1,Dmbt1,Fam24a,Fam24b,Fgfr2,Gm4265,Hmx2,Hmx3,Htra1,Ikzf5,Mir7061,Nsmce4a,Plekha1,Pstk,Tacc2	0.0124611	DEL	mouse7
chr7		129663312	132677544	<DEL>				Lhpp			1700029B22Rik,2310057M21Rik,4933402N03Rik,5430419D17Rik,Acadsb,Ate1,Btbd16,Bub3,Chst15,Cpxm2,Cuzd1,Dmbt1,Fam24a,Fam24b,Fgfr2,Gm10584,Gm4265,Gpr26,Hmx2,Hmx3,Htra1,Ikzf5,Lhpp,Mir7061,Nkx1-2,Nsmce4a,Oat,Plekha1,Pstk,Tacc2	0.0364372	DEL	mouse7
chr8		79171455	128681576	<DEL>	Zfp827				Itgb1		1110028F18Rik,1190005I06Rik,1600027J07Rik,1700011L22Rik,1700016A09Rik,1700018B08Rik,1700030J22Rik,1700030M09Rik,1700067K01Rik,1700096P03Rik,1810019D21Rik,2210011C24Rik,2310022B05Rik,2810004N23Rik,2810013P06Rik,4921524J17Rik,4922502B01Rik,4930432K21Rik,4930488L21Rik,4930506A18Rik,4930513N10Rik,4930563M20Rik,4930567H12Rik,4930571O06Rik,4931428F04Rik,4933400L20Rik,4933402J07Rik,4933405L10Rik,4933408…	0.128065	DEL	mouse7
chr8		80268036	91943174	<DEL>							1700067K01Rik,1700096P03Rik,2210011C24Rik,4921524J17Rik,4930432K21Rik,4933402J07Rik,A230103J11Rik,Abcc12,Adcy7,Adgre5,Adgrl1,Aktip,Asf1b,Asna1,Best2,Brd7,Cacna1a,Calr,Cbln1,Cc2d1a,Ccdc130,Chd9,Cks1brt,Clgn,Cnep1r1,Cyld,D8Ertd738e,Dand5,Dcaf15,Ddx39,Dhps,Dnaja2,Dnajb1,Dnase2a,Elmod2,Farsa,Fbxw9,Frem3,Fto,Gab1,Gadd45gip1,Gcdh,Gipc1,Gm10637,Gm10638,Gm2694,Gm2716,Gm38426,Gm5741,Gpt2,Gypa,Heatr3,Hook2…	0.0323276	DEL	mouse7
chr8		82916076	117464935	<DEL>	Rnf150					Cmip	1110028F18Rik,1600027J07Rik,1700030J22Rik,1700067K01Rik,1700096P03Rik,1810019D21Rik,2210011C24Rik,4921524J17Rik,4922502B01Rik,4930432K21Rik,4930488L21Rik,4930506A18Rik,4930513N10Rik,4930563M20Rik,4930571O06Rik,4931428F04Rik,4933400L20Rik,4933402J07Rik,4933405L10Rik,4933408N05Rik,8030455M16Rik,9330175E14Rik,9430091E24Rik,A230103J11Rik,A330008L17Rik,Aars,Abcc12,Acd,Adamts18,Adat1,Adcy7,Adgre5,Adgrg…	0.116279	DEL	mouse7
chr8		91965267	126117416	<DEL>							1110028F18Rik,1190005I06Rik,1600027J07Rik,1700016A09Rik,1700018B08Rik,1700030J22Rik,1700030M09Rik,1810019D21Rik,2310022B05Rik,2810004N23Rik,2810013P06Rik,4922502B01Rik,4930488L21Rik,4930506A18Rik,4930513N10Rik,4930563M20Rik,4930567H12Rik,4930571O06Rik,4931428F04Rik,4933400L20Rik,4933405L10Rik,4933408N05Rik,4933417D19Rik,6030466F02Rik,6430548M08Rik,8030455M16Rik,9330133O14Rik,9330175E14Rik,9430091…	0.0182292	DEL	mouse7
chr8		95899775	110375245	<DEL>				Hydin			1110028F18Rik,1600027J07Rik,1810019D21Rik,4922502B01Rik,4930506A18Rik,4931428F04Rik,4933400L20Rik,4933405L10Rik,8030455M16Rik,A330008L17Rik,Acd,Agrp,Ap1g1,Atp6v0d1,Atxn1l,B3gnt9,Bean1,Calb2,Car7,Carmil2,Cbfb,Cdh1,Cdh11,Cdh16,Cdh3,Cdh5,Cdh8,Cenpt,Ces2a,Ces2b,Ces2c,Ces2d-ps,Ces2e,Ces2f,Ces2g,Ces2h,Ces3a,Ces3b,Ces4a,Chst4,Chtf8,Cklf,Cmtm1,Cmtm2a,Cmtm2b,Cmtm3,Cmtm4,Cmtr2,Cog8,Ctcf,Ctrl,Cyb5b,D030068K…	0.0719258	DEL	mouse7
chr8		105661143	105661598	G	Ctcf			Ctcf			Ctcf	0.0590551	DEL	mouse7
chr8		106635471	110061766	<DEL>	Cdh1					8030455M16Rik	4922502B01Rik,8030455M16Rik,Ap1g1,Atxn1l,Cdh1,Chst4,Chtf8,Cog8,Cyb5b,D030068K23Rik,Dhodh,Dhx38,Gm1943,Has3,Hp,Ist1,Lncbate1,Marveld3,Mir140,Mir3108,Mir5098,Mir7075,Nfat5,Nip7,Nob1,Nqo1,Pdf,Phlpp2,Pkd1l3,Pmfbp1,Psmd7,Snord71,Sntb2,Tango6,Tat,Terf2,Tmed6,Txnl4b,Utp4,Vps4a,Wwp2,Zfhx3,Zfp821	0.0969977	DEL	mouse7
chr8		114967351	114983421	<DEL>	Wwox			Wwox			Wwox	0.0375427	DEL	mouse7
chr9		36064241	39725457	<DEL>							1700027I24Rik,A630095E13Rik,AW551984,Acrv1,Ccdc15,Chek1,Ei24,Esam,Fez1,Gm17689,Gm3434,Gm3867,Gm5615,Gm5916,Gm7257,Gm9513,Hepacam,Msantd2,Nrgn,Olfr143,Olfr145,Olfr146,Olfr147,Olfr148,Olfr149,Olfr151,Olfr1537,Olfr160,Olfr242,Olfr25,Olfr250,Olfr251,Olfr26,Olfr27,Olfr44,Olfr874,Olfr875,Olfr876,Olfr877,Olfr878,Olfr881,Olfr883,Olfr884,Olfr885,Olfr887,Olfr888,Olfr889,Olfr890,Olfr891,Olfr893,Olfr894,Olfr…	0.0261628	DEL	mouse7
chr9		52786927	52947637	<DEL>	Gm1715						Gm1715	0.114713	DEL	mouse7
chr9		52864928	52954279	<DEL>								0.0650155	DEL	mouse7
chrX		120987706	120999145	<DEL>								0.0900901	DEL	mouse7
chr16		16149708	16162703	<DUP:TANDEM>		Spidr						0.0165746	DUP	mouse7
chr2		59702386	104600586	<DUP:TANDEM>	Tanc1			Cstf3			1110051M20Rik,1700029I15Rik,2810002D19Rik,4631405J19Rik,4833423E24Rik,4930440I19Rik,4930441J16Rik,4930443O20Rik,4930547E08Rik,4931422A03Rik,4932414N04Rik,4933409G03Rik,6430710C18Rik,8430437L04Rik,9430019J16Rik,A130030D18Rik,A330069E16Rik,A930006I01Rik,A930018P22Rik,Abcb11,Abtb2,Accs,Accsl,Acp2,Agbl2,Agps,Alkbh3,Alkbh3os1,Alx4,Ambra1,Api5,Apip,Aplnr,Arfgap2,Arhgap1,Atf2,Atg13,Atp5g3,B230118H07Rik,…	0.0135135	DUP	mouse7
chr2		75107826	136886055	<DUP:TANDEM>				Mkks			1110051M20Rik,1500011K16Rik,1700020A23Rik,1700020I14Rik,1700026D11Rik,1700029I15Rik,1700037H04Rik,1700054M17Rik,1810024B03Rik,2810002D19Rik,2810405F15Rik,3110099E03Rik,4631405J19Rik,4833423E24Rik,4921508D12Rik,4930402H24Rik,4930412B13Rik,4930430A15Rik,4930440I19Rik,4930443O20Rik,4930473A02Rik,4930517E11Rik,4930528P14Rik,4930533B01Rik,4930545L23Rik,4930547E08Rik,4930583P06Rik,4931402G19Rik,4931422…	0.0484262	DUP	mouse7
chr2		129393854	134072141	<DUP:TANDEM>							1700020A23Rik,1700026D11Rik,1700037H04Rik,4921508D12Rik,4930402H24Rik,4930473A02Rik,5330413P13Rik,A730017L22Rik,AU015228,AU019990,Adam33,Adra1d,Ap5s1,Atrn,Avp,Bmp2,Cdc25b,Cds2,Cenpb,Chgb,Cpxm1,Crls1,Ddrgk1,Ebf4,Erv3,F830045P16Rik,Fastkd5,Fermt1,Gfra4,Gm14057,Gpcpd1,Hspa12b,Idh3b,Itpa,Lrrn4,Lzts3,Mavs,Mcm8,Mir103-2,Mir3090,Mir6339,Mir6973b,Mrps26,Nop56,Oxt,Pank2,Pced1a,Pcna,Pdyn,Prn,Prnd,Prnp,Prok…	0.0544554	DUP	mouse7
chr2		131235142	135976607	<DUP:TANDEM>	Mavs			Plcb4			1700026D11Rik,4921508D12Rik,4930545L23Rik,5330413P13Rik,9630028H03Rik,AU019990,Adra1d,Bmp2,Cds2,Chgb,Crls1,Erv3,Fermt1,Gpcpd1,Hao1,Lrrn4,Mavs,Mcm8,Mir103-2,Mir3090,Pank2,Pcna,Plcb1,Plcb4,Prn,Prnd,Prnp,Prokr2,Rassf2,Rnf24,Shld1,Slc23a2,Smox,Tmem230,Tmx4,Trmt6	0.044226	DUP	mouse7
chr2		134435467	141937780	<DUP:TANDEM>				Macrod2			4930545L23Rik,9630028H03Rik,Ankef1,Btbd3,Esf1,Flrt3,Hao1,Ism1,Jag1,Lamp5,Macrod2,Mir1952,Mkks,Ndufaf5,Pak7,Plcb1,Plcb4,Sel1l2,Slx4ip,Snap25,Sptlc3,Tasp1,Tmx4	0.0323974	DUP	mouse7
chr4		125534720	149166199	<DUP:TANDEM>	Grik3			Pgd	Pgd		1700003M07Rik,1700012P22Rik,1700013G24Rik,1700021N21Rik,1700029M20Rik,1700095A21Rik,1700095J12Rik,2510039O18Rik,2610028E06Rik,4930455G09Rik,4930515B02Rik,4933427I22Rik,4933438K21Rik,5730409E04Rik,9430007A20Rik,A3galt2,A930031H19Rik,AI507597,AU040320,Aadacl3,Aadacl4,Adgrb2,Adprhl2,Agmat,Ago1,Ago3,Ago4,Agtrap,Ahdc1,Ak2,Akr7a5,Aldh4a1,Alpl,Angptl7,Arhgef10l,Arhgef19,Arid1a,Asap3,Atp13a2,Atpif1,Aunip…	0.0576271	DUP	mouse7
chr4		128418637	145142190	<DUP:TANDEM>	Csmd2			Vps13d			1700003M07Rik,1700012P22Rik,1700013G24Rik,1700021N21Rik,1700029M20Rik,1700095J12Rik,4930455G09Rik,4930515B02Rik,4933427I22Rik,9430007A20Rik,A3galt2,A930031H19Rik,AI507597,Aadacl3,Aadacl4,Adgrb2,Agmat,Ahdc1,Ak2,Akr7a5,Aldh4a1,Alpl,Arhgef10l,Arhgef19,Arid1a,Asap3,Atp13a2,Atpif1,Aunip,Azin2,B330016D10Rik,BC080695,Bsdc1,C1qa,C1qb,C1qc,C330020E22Rik,C77080,C87977,Camk2n1,Capzb,Casp9,Catsper4,Ccdc28b,C…	0.0226629	DUP	mouse7
chr4		143443163	154215606	<DUP:TANDEM>	Oog4			Megf6			1700012P22Rik,1700045H11Rik,1700095A21Rik,2510039O18Rik,4933438K21Rik,9430007A20Rik,A430005L14Rik,Aadacl3,Aadacl4,Acot7,Agtrap,Ajap1,Angptl7,BC039966,BC080695,C87977,Camta1,Car6,Casz1,Ccdc27,Cenps,Cep104,Chd5,Clcn6,Clstn1,Cort,Ctnnbip1,Dffa,Dffb,Dhrs3,Disp3,Dnajc11,Draxin,Eno1,Eno1b,Errfi1,Espn,Exosc10,Fbxo2,Fbxo44,Fbxo6,Fv1,Gm13023,Gm13034,Gm13040,Gm13043,Gm13057,Gm13078,Gm13083,Gm13084,Gm13088,…	0.0586081	DUP	mouse7
chr4		148664863	152677464	<DUP:TANDEM>	Gm572						1700045H11Rik,Acot7,Camta1,Car6,Casz1,Cenps,Chd5,Clstn1,Cort,Ctnnbip1,Dffa,Dnajc11,Eno1,Eno1b,Errfi1,Espn,Gm13090,Gm13205,Gm572,Gpr153,Gpr157,H6pd,Hes2,Hes3,Icmt,Kcnab2,Kif1b,Klhl21,Lzic,Mir34a,Mir5616,Mir7023,Nmnat1,Nol9,Nphp4,Park7,Per3,Pex14,Pgd,Phf13,Pik3cd,Plekhg5,Rbp7,Rere,Rnf207,Rpl22,Slc25a33,Slc2a5,Slc2a7,Slc45a1,Spsb1,Tas1r1,Thap3,Tmem201,Tnfrsf25,Tnfrsf9,Ube4b,Ube4bos3,Uts2,Vamp3,Zbtb48	0.0360656	DUP	mouse7
chr7		5053672	27413934	<DUP:TANDEM>	Zfp580	Ccdc106		Sptbn4			2810047C21Rik1,2900092C05Rik,4732471J01Rik,9130221H12Rik,9330104G04Rik,A930016O22Rik,Ap2s1,Apoc1,Apoc2,Apoc4,Apoe,Arhgap35,Arhgef1,Atp1a3,Aurkc,Axl,B3gnt8,B9d2,BC024978,BC049730,Bbc3,Bcam,Bckdha,Bcl3,Bicra,Bloc1s3,Bsph1,Bsph2,C5ar1,C5ar2,Cabp5,Cadm4,Calm3,Cblc,Ccdc106,Ccdc61,Ccdc8,Ccdc9,Ccdc97,Cd177,Cd3eap,Cd79a,Ceacam-ps1,Ceacam1,Ceacam10,Ceacam11,Ceacam12,Ceacam13,Ceacam14,Ceacam15,Ceacam16,Cea…	0.0280612	DUP	mouse7
chr7		129661141	131719732	<DUP:TANDEM>							1700029B22Rik,2310057M21Rik,4933402N03Rik,5430419D17Rik,Acadsb,Ate1,Btbd16,Bub3,Cuzd1,Dmbt1,Fam24a,Fam24b,Fgfr2,Gm4265,Hmx2,Hmx3,Htra1,Ikzf5,Mir7061,Nsmce4a,Plekha1,Pstk,Tacc2	0.0266667	DUP	mouse7
chr7		144592360	145285301	<DUP:TANDEM>	Ano1				Tpcn2		1810010D01Rik,Ano1,Ccnd1,Fgf15,Fgf3,Fgf4,Oraov1,Tpcn2	0.717105	DUP	mouse7
chr8		78880802	110390816	<DUP:TANDEM>				Hydin			1110028F18Rik,1600027J07Rik,1700011L22Rik,1700067K01Rik,1700096P03Rik,1810019D21Rik,2210011C24Rik,4921524J17Rik,4922502B01Rik,4930432K21Rik,4930488L21Rik,4930506A18Rik,4930513N10Rik,4931428F04Rik,4933400L20Rik,4933402J07Rik,4933405L10Rik,8030455M16Rik,9330175E14Rik,A230103J11Rik,A330008L17Rik,Abcc12,Abce1,Acd,Adcy7,Adgre5,Adgrg1,Adgrg3,Adgrg5,Adgrl1,Agrp,Aktip,Amfr,Anapc10,Ap1g1,Arl2bp,Asf1b,Asna…	0.167431	DUP	mouse7
chr8		80242978	87110219	<DUP:TANDEM>							1700067K01Rik,2210011C24Rik,4921524J17Rik,4930432K21Rik,A230103J11Rik,Abcc12,Adgre5,Adgrl1,Asf1b,Asna1,Best2,Cacna1a,Calr,Cc2d1a,Ccdc130,Cks1brt,Clgn,D8Ertd738e,Dand5,Dcaf15,Ddx39,Dhps,Dnaja2,Dnajb1,Dnase2a,Elmod2,Farsa,Fbxw9,Frem3,Gab1,Gadd45gip1,Gcdh,Gipc1,Gm10638,Gm38426,Gm5741,Gpt2,Gypa,Hook2,Ier2,Il15,Il27ra,Inpp4b,Itfg1,Junb,Klf1,Lonp2,Lyl1,Man2b1,Mast1,Mgat4d,Mir1199,Mir1668,Mir181c,Mir181…	0.0407725	DUP	mouse7
chr8		95497394	121473586	<DUP:TANDEM>							1110028F18Rik,1190005I06Rik,1600027J07Rik,1700016A09Rik,1700030J22Rik,1810019D21Rik,4922502B01Rik,4930506A18Rik,4930513N10Rik,4930563M20Rik,4930571O06Rik,4931428F04Rik,4933400L20Rik,4933405L10Rik,4933408N05Rik,6430548M08Rik,8030455M16Rik,9430091E24Rik,A330008L17Rik,A330074K22Rik,Aars,Acd,Adad2,Adamts18,Adat1,Agrp,Ap1g1,Atmin,Atp2c2,Atp6v0d1,Atxn1l,B3gnt9,Bcar1,Bco1,Bean1,Calb2,Car7,Carmil2,Cbfb,C…	0.0300429	DUP	mouse7
chr8		106596275	117474263	<DUP:TANDEM>			1110028F18Rik				1700030J22Rik,4922502B01Rik,4930563M20Rik,4930571O06Rik,4933408N05Rik,8030455M16Rik,9430091E24Rik,Aars,Adamts18,Adat1,Ap1g1,Atmin,Atxn1l,Bcar1,Bco1,Calb2,Cdh1,Cdyl2,Cenpn,Cfdp1,Chst4,Chst5,Chtf8,Clec18a,Clec3a,Cmc2,Cmip,Cmtr2,Cntnap4,Cog4,Cog8,Ctrb1,Cyb5b,D030068K23Rik,Ddx19a,Ddx19b,Dhodh,Dhx38,Dynlrb2,Exosc6,Fa2h,Fuk,Gabarapl2,Gan,Gcsh,Glg1,Gm10280,Gm1943,Gm21283,Gm26994,Gm30052,Has3,Hp,Hydin,Il…	0.107692	DUP	mouse7
chr9		35841408	35850377	<DUP:TANDEM>	9230110F15Rik				Gm3428		9230110F15Rik,Gm3428	0.0247253	DUP	mouse7
chr9		40312440	53416619	<DUP:TANDEM>	Gramd1b			4930550C14Rik			1110032A03Rik,1700003G13Rik,1700063D05Rik,1700110K17Rik,1810046K07Rik,2310003N18Rik,2310030G06Rik,2900052N01Rik,3110039I08Rik,4833427G06Rik,4833428L15Rik,4930546K05Rik,4930550C14Rik,4931429L15Rik,4933407I05Rik,A830035O19Rik,AI593442,Abcg4,Alg9,Ankk1,Apoa1,Apoa4,Apoa5,Apoc3,Arcn1,Arhgap20,Arhgap20os,Arhgef12,Atp5l,BC049352,Bace1,Bcl9l,Bco2,Bsx,Btg4,Bud13,C1qtnf5,C2cd2l,Cadm1,Cbl,Ccdc153,Ccdc84,Cd3…	0.154519	DUP	mouse7
chr9		52780453	52808525	<DUP:TANDEM>	Gm1715						Gm1715	0.0994898	DUP	mouse7
chr1		79607443	79607443	<INS>	Ap1s3			Ap1s3			Ap1s3	0.121951	INS	mouse7
chr14		59081943	62742563	<INV>				Ints6			1700109G14Rik,1700129C05Rik,4930556J02Rik,Amer2,Arl11,Atp8a2,C1qtnf9,Cab39l,Cdadc1,Dleu2,Dleu7,Ebpl,Fam124a,Gm45935,Gm5142,Gm6904,Gucy1b2,Ints6,Kcnrg,Kpna3,Mipep,Mir15a,Mir16-1,Mir719,Mtmr6,Nupl1,Phf11a,Phf11b,Phf11c,Phf11d,Rcbtb1,Rnaseh2b,Sacs,Serpine3,Setdb2,Sgcg,Shisa2,Spata13,Spryd7,Tnfrsf19,Trim13	0.0214592	INV	mouse7
chr14		59149668	61433138	<INV>				Kpna3			1700109G14Rik,Amer2,Arl11,Atp8a2,C1qtnf9,Cab39l,Cdadc1,Ebpl,Gm45935,Gm5142,Gm6904,Kpna3,Mipep,Mir719,Mtmr6,Nupl1,Phf11a,Phf11b,Phf11c,Phf11d,Rcbtb1,Sacs,Setdb2,Sgcg,Shisa2,Spata13,Tnfrsf19	0.0195652	INV	mouse7
chr14		63164988	64363981	<INV>	Fdft1			Msra			4930471C04Rik,4930578I06Rik,Blk,Fam167a,Fdft1,Gata4,Mir598,Msra,Mtmr9,Neil2,Pinx1,Prss51,Prss52,Prss55,Rp1l1,Sox7,Tdh,Xkr6	0.0469083	INV	mouse7
chr14		63872181	65308057	<INV>	Pinx1			Fbxo16			4930471C04Rik,4930578I06Rik,Extl3,Fbxo16,Fzd3,Hmbox1,Ints9,Kif13b,Mir124a-1,Mir124a-1hg,Mir3078,Msra,Pinx1,Prss51,Prss52,Prss55,Rp1l1,Sox7	0.0427699	INV	mouse7
chr15		59156613	70610806	<INV>							1700012I11Rik,1700065I16Rik,4930504C09Rik,4933412E24Rik,9930014A18Rik,A1bg,Adcy8,Asap1,D030024E09Rik,Efr3a,Fam49b,Fam84b,Gm19510,Gm19782,Gm20740,Gm41341,Gsdmc,Gsdmc2,Gsdmc3,Gsdmc4,Gsdmcl-ps,Gsdmcl1,Gsdmcl2,H2afy3,Hhla1,Kcnq3,Khdrbs3,Lrrc6,Mir30b,Mir30d,Myc,Ndrg1,Nsmce2,Oc90,Phf20l1,Pvt1,Sla,Sqle,St3gal1,Tg,Tmem71,Trib1,Washc5,Wisp1,Zfat,Zfp572	0.0176211	INV	mouse7
chr15		67952174	67960417	<INV>								0.0246085	INV	mouse7
chr18		21892424	21902671	<INV>	Ccdc178			Ccdc178			Ccdc178	0.0138122	INV	mouse7
chr2		20989505	60511370	<INV>				Pla2r1			0610009E02Rik,1110008P14Rik,1700001O22Rik,1700007K13Rik,1700019E08Rik,1700057H21Rik,1700084E18Rik,4930402F06Rik,4930555B11Rik,4930568D16Rik,4930573O16Rik,4931423N10Rik,5330411J11Rik,6330409D20Rik,6530402F18Rik,9030204H09Rik,AA543186,AI182371,Abca2,Abi1,Abl1,Abo,Acbd5,Acvr1,Acvr1c,Acvr2a,Adamts13,Adamtsl2,Agpat2,Aif1l,Ajm1,Ak1,Ak8,Anapc2,Angptl2,Apbb1ip,Arhgap15,Arhgap15os,Arl5a,Arl6ip6,Arpc5l,Arr…	0.0227273	INV	mouse7
chr2		77895785	82147001	<INV>	Cwc22			Zfp804a			4930440I19Rik,Cerkl,Cwc22,Dnajc10,Dusp19,Frzb,Gm13752,Gm14461,Itga4,Mir684-1,Nckap1,Neurod1,Nup35,Pde1a,Ppp1r1c,Prdx6b,Ssfa2,Ube2e3,Zfp804a	0.046683	INV	mouse7
chr2		137386176	138500507	<INV>							Btbd3	0.0606061	INV	mouse7
chr4		123448618	125621137	<INV>	Macf1			Grik3			1110065P20Rik,1700057H15Rik,1700125G02Rik,4933407E24Rik,9930104L06Rik,Akirin1,BC002163,Cdca8,Dnali1,Epha10,Fhl3,Gm12915,Gm12925,Gnl2,Grik3,Inpp5b,Macf1,Maneal,Meaf6,Mir6398,Mir692-2,Mir692-3,Mir697,Mir698,Mtf1,Mycbp,Ndufs5,Pou3f1,Rhbdl2,Rragc,Rspo1,Sf3a3,Snip1,Utp11,Yrdc,Zc3h12a	0.0395137	INV	mouse7
chr5		47594246	47594584	<INV>								0.34188	INV	mouse7
chr5		69859763	84152408	<INV>				Epha5			1700017L05Rik,1700025M24Rik,1700031L13Rik,1700112J05Rik,4930432L08Rik,Aasdh,Adgrl3,Arl9,Atp10d,C530008M17Rik,Cep135,Chic2,Clock,Cnga1,Commd8,Corin,Cox7b2,Cwh43,Dancr,Dcun1d4,Epha5,Exoc1,Fip1l1,Fryl,Gabra2,Gabra4,Gabrb1,Gabrg1,Gm19583,Gm5868,Gm6116,Gm7271,Gm7467,Gsx2,Hopx,Igfbp7,Kdr,Kit,Lnx1,Lrrc66,Mir1187,Mir5098,Mir7025,Nfxl1,Nipal1,Nmu,Noa1,Ociad1,Ociad2,Paics,Pdcl2,Pdgfra,Polr2b,Ppat,Rasl11b,R…	0.0106838	INV	mouse7
chr7		4433693	5148542	<INV>	Rdh13				Vmn1r55		Brsk1,Ccdc106,Cox6b2,D630041G03Rik,Dnaaf3,Epn1,Eps8l1,Fam71e2,Fiz1,Hspbp1,Il11,Isoc2a,Isoc2b,Kmt5c,Nat14,Ppp1r12c,Ppp6r1,Ptprh,Rasl2-9,Rdh13,Rfpl4,Rpl28,Sbk2,Sbk3,Shisa7,Ssc5d,Syt5,Tmem150b,Tmem190,Tmem238,Tmem86b,Tnni3,Tnnt1,U2af2,Ube2s,Vmn1r55,Zfp524,Zfp579,Zfp580,Zfp628,Zfp784,Zfp865	0.0381862	INV	mouse7
chr7		129165844	129661843	<INV>							Plpp4,Wdr11	0.0219178	INV	mouse7
chr7		132142222	132334556	<INV>	Cpxm2						Chst15,Cpxm2,Gm10584	0.0192308	INV	mouse7
chr8		80740282	94589528	<INV>		Smarca5		Fam192a			1700067K01Rik,1700096P03Rik,2210011C24Rik,4921524J17Rik,4930432K21Rik,4930488L21Rik,4933402J07Rik,9330175E14Rik,A230103J11Rik,Abcc12,Adcy7,Adgre5,Adgrl1,Aktip,Amfr,Asf1b,Asna1,Bbs2,Best2,Brd7,Cacna1a,Calr,Capns2,Cbln1,Cc2d1a,Ccdc130,Ces1a,Ces1b,Ces1c,Ces1d,Ces1e,Ces1f,Ces1g,Ces5a,Chd9,Cks1brt,Clgn,Cnep1r1,Cpne2,Crnde,Cyld,D8Ertd738e,Dand5,Dcaf15,Ddx39,Dhps,Dnaja2,Dnajb1,Dnase2a,Elmod2,Fam192a,Far…	0.131579	INV	mouse7
chr8		80998401	81675985	<INV>	Usp38			Inpp4b			Inpp4b,Usp38	0.0206612	INV	mouse7
chr8		85737721	121463872	<INV>	Itfg1						1110028F18Rik,1190005I06Rik,1600027J07Rik,1700016A09Rik,1700030J22Rik,1700096P03Rik,1810019D21Rik,4922502B01Rik,4930488L21Rik,4930506A18Rik,4930513N10Rik,4930563M20Rik,4930571O06Rik,4931428F04Rik,4933400L20Rik,4933402J07Rik,4933405L10Rik,4933408N05Rik,6430548M08Rik,8030455M16Rik,9330175E14Rik,9430091E24Rik,A330008L17Rik,A330074K22Rik,Aars,Abcc12,Acd,Adad2,Adamts18,Adat1,Adcy7,Adgrg1,Adgrg3,Adgrg5…	0.0254777	INV	mouse7
chr8		110065508	128742722	<INV>							1190005I06Rik,1700016A09Rik,1700018B08Rik,1700030J22Rik,1700030M09Rik,2310022B05Rik,2810004N23Rik,2810013P06Rik,4930563M20Rik,4930567H12Rik,4930571O06Rik,4933408N05Rik,4933417D19Rik,6030466F02Rik,6430548M08Rik,9330133O14Rik,9430091E24Rik,A330074K22Rik,A530010L16Rik,A630001O12Rik,A730098A19Rik,Aars,Abcb10,Acsf3,Acta1,Adad2,Adamts18,Adat1,Afg3l1,Agt,Ankrd11,Aprt,Arv1,Atmin,Atp2c2,BC048644,Banp,Bcar…	0.123188	INV	mouse7
chr9		40312455	52954242	<INV>	Gramd1b						1110032A03Rik,1700003G13Rik,1700063D05Rik,1700110K17Rik,1810046K07Rik,2310003N18Rik,2310030G06Rik,2900052N01Rik,3110039I08Rik,4833427G06Rik,4833428L15Rik,4930546K05Rik,4931429L15Rik,4933407I05Rik,A830035O19Rik,AI593442,Abcg4,Alg9,Ankk1,Apoa1,Apoa4,Apoa5,Apoc3,Arcn1,Arhgap20,Arhgap20os,Arhgef12,Atp5l,BC049352,Bace1,Bcl9l,Bco2,Bsx,Btg4,Bud13,C1qtnf5,C2cd2l,Cadm1,Cbl,Ccdc153,Ccdc84,Cd3d,Cd3e,Cd3g,Ce…	0.0612903	INV	mouse7
chr9		41351213	41351578	<INV>								0.0425532	INV	mouse7
chr9		52780408	53415589	<INV>	Gm1715			4930550C14Rik			4930550C14Rik,Ddx10,Exph5,Gm1715,Kdelc2,Mir130c	0.0825	INV	mouse7
chr9		52790059	53415719	<INV>	Gm1715			4930550C14Rik			4930550C14Rik,Ddx10,Exph5,Gm1715,Kdelc2,Mir130c	0.109859	INV	mouse7
chr9		52824700	52929110	<INV>								0.0876623	INV	mouse7
chr9		52949807	52953828	<INV>								0.0800915	INV	mouse7
chr9		74523972	74553986	<INV>								0.025	INV	mouse7
chr9		74553425	75778167	<INV>				Bmp5			4933433G15Rik,Arpp19,Bcl2l10,Bmp5,Fam214a,Gm16551,Gnb5,Leo1,Lysmd2,Mapk6,Myo5a,Myo5c,Onecut1,Scg3,Tmod2,Tmod3	0.0265781	INV	mouse7
chrX		17325633	18459612	<INV>				4930578C19Rik			4930578C19Rik,Dusp21,Fundc1,Kdm6a	0.0578512	INV	mouse7
chr10	chr3	4165324	57074589	]chr3:57074589]GGGC	Mthfd1l							0.0212766	TRA	mouse7
chr10	chr3	49169318	143726839	[chr3:143726839[A	Grik2							0.0448878	TRA	mouse7
chr10	chr9	61498160	52922615	T[chr9:52922615[	Lrrc20							0.0612245	TRA	mouse7
chr10	chrX	119377636	70620542	[chrX:70620542[G								0.0585106	TRA	mouse7
chr10	chr7	121063864	144743460	T[chr7:144743460[	Wif1				Ano1			0.0137157	TRA	mouse7
chr10	chr4	121198818	125974815	[chr4:125974815[A			4930432O09Rik					0.0314465	TRA	mouse7
chr10	chr2	127674658	22680322	]chr2:22680322]C		Nemp1		Gad2				0.0233766	TRA	mouse7
chr11	chr2	3973521	137553415	]chr2:137553415]T	Pes1							0.0458221	TRA	mouse7
chr11	chr6	17991675	79730320	A]chr6:79730320]								0.0306407	TRA	mouse7
chr11	chrX	117923665	74369194	]chrX:74369194]A				Gm44504	Ubl4a	Slc10a3		0.0576923	TRA	mouse7
chr11	chrX	117970284	74369115	C[chrX:74369115[		Socs3		Gm44504	Ubl4a	Slc10a3		0.0355872	TRA	mouse7
chr12	chr4	31594985	148040824	C[chr4:148040824[			Bcap29	Mthfr	Clcn6,Mthfr			0.0220994	TRA	mouse7
chr12	chr4	78246723	116562901	[chr4:116562901[A	Gphn			Gpbp1l1				0.0210526	TRA	mouse7
chr17	chr18	45471957	11903443	]chr18:11903443]T	Spats1			Cables1				0.0342857	TRA	mouse7
chr18	chr17	11903443	45471957	G[chr17:45471957[	Cables1			Spats1				0.0342857	TRA	mouse7
chr18	chr9	61494401	52922878	T[chr9:52922878[	Arhgef37							0.0483384	TRA	mouse7
chr18	chr9	61494403	52923097	]chr9:52923097]C	Arhgef37							0.0363636	TRA	mouse7
chr19	chr5	52456565	69013614	[chr5:69013614[C								0.0567951	TRA	mouse7
chr19	chr5	52456677	69013612	G]chr5:69013612]								0.0329897	TRA	mouse7
chr2	chr10	22680322	127674658	A[chr10:127674658[	Gad2				Nemp1			0.0233766	TRA	mouse7
chr2	chr11	137553415	3973521	G[chr11:3973521[				Pes1				0.0458221	TRA	mouse7
chr2	chr9	164050149	41345853	G[chr9:41345853[	Pabpc1l		Tomm34					0.0621622	TRA	mouse7
chr2	chr4	164586666	116568072	]chr4:116568072]C		Wfdc6a	Eppin	Gpbp1l1				0.0285714	TRA	mouse7
chr3	chr10	57074589	4165324	AGGG[chr10:4165324[				Mthfd1l				0.0212766	TRA	mouse7
chr3	chr9	142373785	116167560	]chr9:116167560]C	Pdlim5			Tgfbr2				0.058642	TRA	mouse7
chr3	chr10	143726837	49169320	[chr10:49169320[A				Grik2				0.0448878	TRA	mouse7
chr4	chr9	89260454	52925590	G]chr9:52925590]								0.0545455	TRA	mouse7
chr4	chr7	103242266	37951707	T]chr7:37951707]	4921539E11Rik							0.030581	TRA	mouse7
chr4	chr7	110755095	134460942	[chr7:134460942[G	Agbl4							0.0264151	TRA	mouse7
chr4	chr12	116562900	78246724	[chr12:78246724[T	Gpbp1l1			Gphn				0.0210526	TRA	mouse7
chr4	chr2	116568072	164586666	A[chr2:164586666[	Gpbp1l1				Wfdc6a	Eppin		0.0285714	TRA	mouse7
chr4	chr7	123447921	132333743	[chr7:132333743[A	Macf1							0.0184049	TRA	mouse7
chr4	chr7	123449660	131583529	T[chr7:131583529[	Macf1							0.0726744	TRA	mouse7
chr4	chr7	125620533	127994828	G[chr7:127994828[	Grik3				Pycard			0.0192308	TRA	mouse7
chr4	chr7	125620918	127996083	G]chr7:127996083]	Grik3				Pycard			0.0373333	TRA	mouse7
chr4	chr7	125621354	127995834	[chr7:127995834[T	Grik3				Pycard			0.03125	TRA	mouse7
chr4	chr10	125974815	121198818	[chr10:121198818[G						4930432O09Rik		0.0314465	TRA	mouse7
chr4	chr9	126108695	89368906	A[chr9:89368906[	Stk40							0.0424837	TRA	mouse7
chr4	chr7	127483258	129657940	]chr7:129657940]CTGCC								0.0288809	TRA	mouse7
chr4	chr7	128110247	132994432	G]chr7:132994432]	Csmd2			Ctbp2				0.0311526	TRA	mouse7
chr4	chr5	134903066	102933252	C[chr5:102933252[	Tmem50a			Mapk10				0.0228758	TRA	mouse7
chr4	chr7	143740229	131537364	C[chr7:131537364[								0.044335	TRA	mouse7
chr4	chr12	148040824	31594985	]chr12:31594985]T	Mthfr	Clcn6,Mthfr				Bcap29		0.0220994	TRA	mouse7
chr4	chr7	152830524	129166470	[chr7:129166470[TTTGGA								0.0276923	TRA	mouse7
chr4	chr7	153622705	129659995	[chr7:129659995[TTGTAGG								0.0277778	TRA	mouse7
chr4	chr7	153623011	132627361	[chr7:132627361[A				Lhpp				0.0246914	TRA	mouse7
chr4	chr7	154010541	131782207	]chr7:131782207]T		Lrrc47	Cep104					0.0316901	TRA	mouse7
chr4	chr7	155812004	135346410	A]chr7:135346410]		Ccnl2	Mrpl20					0.0303951	TRA	mouse7
chr5	chr19	69013608	52456681	A]chr19:52456681]								0.0329897	TRA	mouse7
chr5	chr19	69013614	52456565	[chr19:52456565[A								0.0567951	TRA	mouse7
chr5	chr9	102847408	117236231	C[chr9:117236231[	Arhgap24			Rbms3				0.0419162	TRA	mouse7
chr5	chr4	102933252	134903066	]chr4:134903066]T	Mapk10			Tmem50a				0.0228758	TRA	mouse7
chr6	chr11	79730318	17991677	G]chr11:17991677]								0.0306407	TRA	mouse7
chr7	chr4	37951705	103242268	T]chr4:103242268]				4921539E11Rik				0.030581	TRA	mouse7
chr7	chr4	127994828	125620533	]chr4:125620533]T		Pycard		Grik3				0.0192308	TRA	mouse7
chr7	chr4	127995831	125621357	[chr4:125621357[A		Pycard		Grik3				0.03125	TRA	mouse7
chr7	chr4	127996082	125620919	C]chr4:125620919]		Pycard		Grik3				0.0373333	TRA	mouse7
chr7	chr4	129166470	152830524	[chr4:152830524[CCAAAA								0.0276923	TRA	mouse7
chr7	chr4	129657940	127483258	CCTGC[chr4:127483258[								0.0288809	TRA	mouse7
chr7	chr4	129659995	153622705	[chr4:153622705[CTACAAG								0.0277778	TRA	mouse7
chr7	chr4	131537364	143740229	]chr4:143740229]A								0.044335	TRA	mouse7
chr7	chr4	131583529	123449660	]chr4:123449660]T				Macf1				0.0726744	TRA	mouse7
chr7	chr4	131782207	154010541	A[chr4:154010541[					Lrrc47	Cep104		0.0316901	TRA	mouse7
chr7	chr4	132333740	123447924	[chr4:123447924[C				Macf1				0.0184049	TRA	mouse7
chr7	chr4	132627357	153623015	[chr4:153623015[A	Lhpp							0.0246914	TRA	mouse7
chr7	chr4	132994429	128110250	C]chr4:128110250]	Ctbp2			Csmd2				0.0311526	TRA	mouse7
chr7	chr4	134460941	110755096	[chr4:110755096[C				Agbl4				0.0264151	TRA	mouse7
chr7	chr4	135346410	155812004	T]chr4:155812004]					Ccnl2	Mrpl20		0.0303951	TRA	mouse7
chr7	chr10	144743460	121063864	]chr10:121063864]T		Ano1		Wif1				0.0137157	TRA	mouse7
chr7	chr9	144997392	119856016	C[chr9:119856016[								0.0171958	TRA	mouse7
chr9	chr2	41345853	164050149	]chr2:164050149]G				Pabpc1l		Tomm34		0.0621622	TRA	mouse7
chr9	chr10	52922615	61498160	]chr10:61498160]A				Lrrc20				0.0612245	TRA	mouse7
chr9	chr18	52922878	61494401	]chr18:61494401]T				Arhgef37				0.0483384	TRA	mouse7
chr9	chr18	52923097	61494403	G[chr18:61494403[				Arhgef37				0.0363636	TRA	mouse7
chr9	chr4	52925590	89260454	C]chr4:89260454]								0.0545455	TRA	mouse7
chr9	chr4	89368906	126108695	]chr4:126108695]G				Stk40				0.0424837	TRA	mouse7
chr9	chr3	116167560	142373785	T[chr3:142373785[	Tgfbr2			Pdlim5				0.058642	TRA	mouse7
chr9	chr5	117236231	102847408	]chr5:102847408]C	Rbms3			Arhgap24				0.0419162	TRA	mouse7
chr9	chr7	119856016	144997392	]chr7:144997392]A								0.0171958	TRA	mouse7
chrX	chr10	70620508	119377670	[chr10:119377670[T								0.0585106	TRA	mouse7
chrX	chr11	74369115	117970284	]chr11:117970284]C	Gm44504	Ubl4a	Slc10a3		Socs3			0.0355872	TRA	mouse7
chrX	chr11	74369194	117923665	G[chr11:117923665[	Gm44504	Ubl4a	Slc10a3					0.0576923	TRA	mouse7
chr10		70970386	71154752	<DEL>	Bicc1			Bicc1			Bicc1	0.0264706	DEL	mouse9
chr13		49093397	56234301	<DEL>	Wnk2			4930550C17Rik			2310081J21Rik,4833439L19Rik,4921525O09Rik,4930518P08Rik,4930550C17Rik,4930555G21Rik,9430083A17Rik,9530014B07Rik,Arl10,Aspn,Auh,B230219D22Rik,B4galt7,BB123696,Bicd2,Caml,Card19,Catsper3,Cdhr2,Cenpp,Cks2,Cltb,Cplx2,Dbn1,Ddx41,Ddx46,Diras2,Dok3,Drd1,E130119H09Rik,Ecm2,Eif4e1b,F12,Faf2,Fam193b,Fbxw17,Fgd3,Fgfr4,Gadd45g,Gm2762,Gm2848,Gm8765,Gm904,Gm906,Gprin1,Grk6,H2afy,Higd2a,Hist1h2al,Hk3,Hrh2,Iars,…	0.0938124	DEL	mouse9
chr13		55344758	55629965	<DEL>	Lman2			Caml			B4galt7,Caml,Dbn1,Ddx41,Dok3,F12,Fam193b,Grk6,Lman2,Mir6943,Mir6944,Mir6945,Pdlim7,Pfn3,Prr7,Rgs14,Slc34a1,Tmed9	0.0270833	DEL	mouse9
chr14		50758854	51271563	<DEL>							Ang,Ang2,Apex1,Ccnb1ip1,Ear14,Ear4,Eddm3b,Klhl33,Olfr750,Osgep,Parp2,Pip4p1,Pnp,Pnp2,Rnase1,Rnase10,Rnase11,Rnase12,Rnase2a,Rnase2b,Rnase4,Rnase6,Rnase9,Rpph1,Tep1,Ttc5	0.0352304	DEL	mouse9
chr14		55406815	59124354	<DEL>							1700039M10Rik,2410022M11Rik,Adcy4,Atp12a,B020004C17Rik,Carmil3,Cbln3,Cenpj,Cideb,Cma1,Cma2,Cpne6,Cryl1,Ctsg,Dcaf11,Dhrs1,Dhrs4,Eef1akmt1,Emc9,Fgf9,Fitm1,Gja3,Gjb2,Gjb6,Gm16573,Gm16973,Gm5801,Gmpr2,Gzmb,Gzmc,Gzmd,Gzme,Gzmf,Gzmg,Gzmn,Ift88,Il17d,Ipo4,Irf9,Khnyn,Lats2,Ltb4r1,Ltb4r2,Mcpt-ps1,Mcpt1,Mcpt2,Mcpt4,Mcpt8,Mcpt9,Mdp1,Micu2,Mir3077,Mir6949,Mphosph8,Mrpl57,Nedd8,Nfatc4,Nop9,Nrl,Nynrin,Parp4,Pc…	0.0287206	DEL	mouse9
chr14		56532317	65215212	<DEL>	Cenpj			Fzd3			1700039M10Rik,1700109G14Rik,1700129C05Rik,2410022M11Rik,2700070H01Rik,4930471C04Rik,4930556J02Rik,4930578I06Rik,4931440J10Rik,Amer2,Arl11,Atp8a2,B020004C17Rik,Blk,C1qtnf9,Cab39l,Cdadc1,Cenpj,Cryl1,Ctsb,Defb30,Defb42,Defb43,Defb47,Defb48,Dleu2,Dleu7,Ebpl,Eef1akmt1,Extl3,Fam124a,Fam167a,Fdft1,Fgf9,Fzd3,Gata4,Gja3,Gjb2,Gjb6,Gm16573,Gm16973,Gm45935,Gm5142,Gm6904,Gucy1b2,Hmbox1,Ift88,Il17d,Ints6,Ints9…	0.0155979	DEL	mouse9
chr14		56574762	79889970	<DEL>		Cenpj,Parp4					1700001G11Rik,1700039M10Rik,1700092C10Rik,1700108F19Rik,1700109G14Rik,1700129C05Rik,2410012E07Rik,2410022M11Rik,2700070H01Rik,2900040C04Rik,4930431P22Rik,4930434J06Rik,4930438E09Rik,4930444M15Rik,4930452G13Rik,4930471C04Rik,4930480K23Rik,4930556J02Rik,4930578I06Rik,4931440J10Rik,4933402J15Rik,9930012K11Rik,A230070E04Rik,Adam2,Adam28,Adam7,Adamdec1,Adra1a,Akap11,Amer2,Arl11,Atp8a2,B020004C17Rik,Bi…	0.0258621	DEL	mouse9
chr14		56705986	73326254	<DEL>		Gm16973			Rb1		1700001G11Rik,1700039M10Rik,1700092C10Rik,1700109G14Rik,1700129C05Rik,2410012E07Rik,2410022M11Rik,2700070H01Rik,4930434J06Rik,4930438E09Rik,4930471C04Rik,4930480K23Rik,4930556J02Rik,4930578I06Rik,4931440J10Rik,9930012K11Rik,A230070E04Rik,Adam2,Adam28,Adam7,Adamdec1,Adra1a,Amer2,Arl11,Atp8a2,B020004C17Rik,Bin3,Blk,Bmp1,Bnip3l,C1qtnf9,Cab39l,Ccar2,Ccdc25,Cdadc1,Cdca2,Chmp7,Chrna2,Clu,Cryl1,Ctsb,Cys…	0.0384615	DEL	mouse9
chr14		58048143	60756847	<DEL>				Spata13			1700129C05Rik,Amer2,Atp8a2,Cab39l,Cdadc1,Fgf9,Gm45935,Gm5142,Gm6904,Mir719,Mtmr6,Nupl1,Phf11a,Phf11b,Phf11c,Phf11d,Rcbtb1,Setdb2,Shisa2,Spata13	0.0363636	DEL	mouse9
chr14		60803368	72346731	<DEL>	Mipep						1700001G11Rik,1700092C10Rik,1700109G14Rik,2410012E07Rik,2700070H01Rik,4930434J06Rik,4930438E09Rik,4930471C04Rik,4930480K23Rik,4930556J02Rik,4930578I06Rik,4931440J10Rik,9930012K11Rik,A230070E04Rik,Adam2,Adam28,Adam7,Adamdec1,Adra1a,Arl11,Bin3,Blk,Bmp1,Bnip3l,Ccar2,Ccdc25,Cdca2,Chmp7,Chrna2,Clu,Ctsb,Defb30,Defb42,Defb43,Defb47,Defb48,Dleu2,Dleu7,Dmtn,Dock5,Dok2,Dpysl2,Ebf2,Ebpl,Egr3,Elp3,Entpd4,Ent…	0.0297619	DEL	mouse9
chr14		61110080	62770868	<DEL>				4931440J10Rik			1700109G14Rik,4930556J02Rik,4931440J10Rik,Arl11,Dleu2,Dleu7,Ebpl,Fam124a,Gucy1b2,Ints6,Kcnrg,Kpna3,Mir15a,Mir16-1,Rnaseh2b,Sacs,Serpine3,Sgcg,Spryd7,Trim13	0.0433996	DEL	mouse9
chr14		61966673	62106191	<DEL>								0.0284553	DEL	mouse9
chr14		63608843	63976335	<DEL>	Xkr6			4930578I06Rik			4930578I06Rik,Mir598,Pinx1,Sox7,Xkr6	0.0273775	DEL	mouse9
chr14		64113206	119896894	<DEL>	Prss52						1700001G11Rik,1700006F04Rik,1700044C05Rik,1700092C10Rik,1700100I10Rik,1700108F19Rik,1700128A07Rik,2410012E07Rik,2900040C04Rik,4921530L21Rik,4930431P22Rik,4930432J09Rik,4930434J06Rik,4930438E09Rik,4930444M15Rik,4930449E01Rik,4930452G13Rik,4930474H20Rik,4930480K23Rik,4930505G20Rik,4930524C18Rik,4930529K09Rik,4933402J15Rik,4933432I03Rik,5430440P10Rik,9330188P03Rik,9630013A20Rik,9930012K11Rik,A230070…	0.0189394	DEL	mouse9
chr14		66247338	74846037	<DEL>	Ptk2b			Lrch1			1700001G11Rik,1700092C10Rik,2410012E07Rik,4930434J06Rik,4930438E09Rik,4930480K23Rik,4933402J15Rik,9930012K11Rik,A230070E04Rik,Adam28,Adam7,Adamdec1,Adra1a,Bin3,Bmp1,Bnip3l,Ccar2,Cdca2,Chmp7,Cysltr2,Dmtn,Dock5,Dok2,Dpysl2,Ebf2,Egr3,Entpd4,Entpd4b,Esd,Fam160b2,Fgf17,Fndc3a,Gfra2,Gm16677,Gm38409,Gm4251,Gm5464,Gm6878,Gm9199,Gnrh1,Hr,Htr2a,Itm2b,Kctd9,Lgi3,Loxl2,Lpar6,Lrch1,Med4,Mir320,Mir6539,Mir687,…	0.0287356	DEL	mouse9
chr14		71838166	71991809	<DEL>							4930434J06Rik	0.106157	DEL	mouse9
chr14		74848884	78086307	<DEL>	Lrch1			Fam216b			1700108F19Rik,2900040C04Rik,4930431P22Rik,4930444M15Rik,Ccdc122,Cog3,Cpb2,Dnajc15,Enox1,Epsti1,Erich6b,Fam216b,Gm1587,Gm4278,Gm4285,Gm6994,Gpalpp1,Gtf2f2,Kctd4,Lacc1,Lcp1,Lrch1,Lrrc63,Mir466f-3,Nufip1,Rubcnl,Serp2,Siah3,Slc25a30,Snora31,Spert,Tpt1,Tsc22d1,Zc3h13	0.0386598	DEL	mouse9
chr14		78086237	78098581	<DEL>	Fam216b						Fam216b	0.0385604	DEL	mouse9
chr14		78097393	86933835	<DEL>				Diaph3			4930452G13Rik,4930529K09Rik,9630013A20Rik,Akap11,Cnmd,Dgkh,Diaph3,Elf1,Gm10845,Gm32455,Gm4632,Gm9748,Kbtbd6,Kbtbd7,Mir1971,Mir759,Mtrf1,Naa16,Olfm4,Pcdh17,Pcdh8,Rgcc,Sugt1,Tnfsf11,Vwa8,Wbp4,Zfp957	0.100656	DEL	mouse9
chr14		99672299	99672372	AT								0.133333	DEL	mouse9
chr14		100937932	120982051	<DEL>							1700006F04Rik,1700044C05Rik,1700100I10Rik,1700128A07Rik,4930432J09Rik,4930449E01Rik,4930505G20Rik,4930524C18Rik,4933432I03Rik,5430440P10Rik,9330188P03Rik,Abcc4,Acod1,Cldn10,Cln5,Commd6,D130009I18Rik,Dct,Dnajc3,Dzip1,Ednrb,Fbxl3,Gm16835,Gm17066,Gm9376,Gpc5,Gpc6,Gpr180,Hs6st3,Ipo5,Kctd12,LOC105245869,Lmo7,Mbnl2,Mir17,Mir17hg,Mir18,Mir19a,Mir19b-1,Mir20a,Mir5130,Mir6239,Mir6241,Mir6390,Mir6391,Mir92…	0.0685484	DEL	mouse9
chr14		114597832	115780817	<DEL>				Gpc5			1700100I10Rik,4930505G20Rik,4930524C18Rik,Gpc5,Mir17,Mir17hg,Mir18,Mir19a,Mir19b-1,Mir20a,Mir92-1	0.0981211	DEL	mouse9
chr14		116372634	116478783	<DEL>	Gpc5			Gpc5			Gpc5	0.0480769	DEL	mouse9
chr18		38983818	41665302	<DEL>							2900055J20Rik,Arhgap26,Kctd16,Nr3c1,Pabpc2,Yipf5	0.0235602	DEL	mouse9
chr18		46896437	47227006	<DEL>	Lvrn						Arl14epl,Commd10,Lvrn	0.0236559	DEL	mouse9
chr1		29695712	29735760	<DEL>								0.030137	DEL	mouse9
chr4		62946741	62968582	<DEL>				Zfp618			Zfp618	0.0179775	DEL	mouse9
chr5		17655165	17658144	<DEL>	Sema3c			Sema3c			Sema3c	0.0342105	DEL	mouse9
chr14		50573728	58946073	<DUP:TANDEM>							1700039M10Rik,1700123O20Rik,2410022M11Rik,4930579G18Rik,4930597G03Rik,4931414P19Rik,AY358078,Abhd4,Acin1,Adcy4,Ajuba,Ang,Ang2,Ang4,Ap1g2,Apex1,Arhgef40,Atp12a,B020004C17Rik,Bcl2l2,Carmil3,Cbln3,Ccnb1ip1,Cdh24,Cebpe,Cenpj,Chd8,Cideb,Cma1,Cma2,Cmtm5,Cpne6,Cryl1,Ctsg,Dad1,Dcaf11,Dhrs1,Dhrs2,Dhrs4,Ear14,Ear4,Ear6,Ear7,Eddm3b,Eef1akmt1,Efs,Emc9,Fgf9,Fitm1,Gja3,Gjb2,Gjb6,Gm10364,Gm16573,Gm16617,Gm16973…	0.032634	DUP	mouse9
chr14		62463479	63128485	<DUP:TANDEM>				Ctsb			2700070H01Rik,4931440J10Rik,Ctsb,Defb30,Defb42,Defb43,Defb47,Defb48,Fam124a,Ints6,Mir6541,Mir8098,Serpine3,Wdfy2	0.0211946	DUP	mouse9
chr14		63491971	64014688	<DUP:TANDEM>			Tdh	Rp1l1			4930578I06Rik,Mir598,Mtmr9,Pinx1,Rp1l1,Sox7,Tdh,Xkr6	0.037092	DUP	mouse9
chr14		69916808	69951948	<DUP:TANDEM>	Pebp4			Pebp4			Pebp4	0.0433604	DUP	mouse9
chr14		73999662	86933410	<DUP:TANDEM>				Diaph3			1700108F19Rik,2900040C04Rik,4930431P22Rik,4930444M15Rik,4930452G13Rik,4930529K09Rik,4933402J15Rik,9630013A20Rik,Akap11,Ccdc122,Cnmd,Cog3,Cpb2,Dgkh,Diaph3,Dnajc15,Elf1,Enox1,Epsti1,Erich6b,Esd,Fam216b,Gm10845,Gm1587,Gm32455,Gm4278,Gm4285,Gm4632,Gm6994,Gm9748,Gpalpp1,Gtf2f2,Htr2a,Kbtbd6,Kbtbd7,Kctd4,Lacc1,Lcp1,Lrch1,Lrrc63,Mir1971,Mir466f-3,Mir759,Mtrf1,Naa16,Nufip1,Olfm4,Pcdh17,Pcdh8,Rgcc,Rubcnl,S…	0.0617284	DUP	mouse9
chr14		75320903	78089154	<DUP:TANDEM>	Mir466f-3,Zc3h13				Fam216b		1700108F19Rik,2900040C04Rik,4930431P22Rik,4930444M15Rik,Ccdc122,Cog3,Dnajc15,Enox1,Epsti1,Erich6b,Fam216b,Gm1587,Gm4285,Gm6994,Gpalpp1,Gtf2f2,Kctd4,Lacc1,Mir466f-3,Nufip1,Serp2,Siah3,Slc25a30,Snora31,Spert,Tpt1,Tsc22d1,Zc3h13	0.0591966	DUP	mouse9
chr14		100937866	120984469	<DUP:TANDEM>							1700006F04Rik,1700044C05Rik,1700100I10Rik,1700128A07Rik,4930432J09Rik,4930449E01Rik,4930505G20Rik,4930524C18Rik,4933432I03Rik,5430440P10Rik,9330188P03Rik,Abcc4,Acod1,Cldn10,Cln5,Commd6,D130009I18Rik,Dct,Dnajc3,Dzip1,Ednrb,Fbxl3,Gm16835,Gm17066,Gm9376,Gpc5,Gpc6,Gpr180,Hs6st3,Ipo5,Kctd12,LOC105245869,Lmo7,Mbnl2,Mir17,Mir17hg,Mir18,Mir19a,Mir19b-1,Mir20a,Mir5130,Mir6239,Mir6241,Mir6390,Mir6391,Mir92…	0.0188679	DUP	mouse9
chr14		118776920	120302249	<DUP:TANDEM>				Mbnl2	Mbnl2		1700006F04Rik,Cldn10,Dnajc3,Dzip1,Gm16835,Hs6st3,Mbnl2,Oxgr1,Uggt2	0.0169851	DUP	mouse9
chr3		101298812	102854969	<DUP:TANDEM>				Sycp1			A230001M10Rik,Atp1a1,Casq2,Igsf3,Mab21l3,Ngf,Nhlh2,Slc22a15,Sycp1,Tshb,Tspan2,Tspan2os,Vangl1	0.0230769	DUP	mouse9
chr7		51508349	51508349	<INS>		Ano5			Ano5			0.12987	INS	mouse9
chr11		43324115	44053666	<INV>							Adra1b,C1qtnf2,Ccnjl,Fabp6,Mir146,Pttg1,Pwwp2a,Slu7,Ttc1	0.0534521	INV	mouse9
chr11		43764529	49585529	<INV>							4930597A21Rik,9930111J21Rik1,9930111J21Rik2,Adam19,Adra1b,BC053393,Btnl9,Clint1,Cyfip2,Dppa1,Ebf1,F630206G17Rik,Fam71b,Fndc9,Gm12159,Gm12167,Gm12169,Gm12171,Gm12185,Gm4926,Gm5431,Havcr1,Havcr2,Ifi47,Il12b,Irgm1,Itk,Lsm11,Med7,Mgat1,Mir7239,Mir8100,Nipal4,Olfr10,Olfr1380,Olfr1381,Olfr1382,Olfr1383,Olfr1384,Olfr1385,Olfr1386,Olfr1387,Olfr1388,Olfr1389,Olfr1390,Olfr1391,Olfr1392,Olfr1393,Olfr1394,Ol…	0.0958606	INV	mouse9
chr12		48747348	48805478	<INV>								0.0162791	INV	mouse9
chr12		78352911	86429203	<INV>	Gphn			Esrrb			1700052I22Rik,1700085C21Rik,2310002D06Rik,2310015A10Rik,9230116L04Rik,9430078K24Rik,Abcd4,Acot1,Acot2,Acot3,Acot4,Acot5,Acot6,Actn1,Acyp1,Adam21,Adam4,Aldh6a1,Arel1,Arg2,Atp6v1d,Batf,Bbof1,Ccdc177,Coq6,Cox16,D030025P21Rik,Dcaf4,Dcaf5,Dlst,Dnal1,Dpf3,Eif2b2,Eif2s1,Elmsan1,Entpd5,Erg28,Erh,Esrrb,Exd2,Fam161b,Fam71d,Fcf1,Flvcr2,Fos,Galnt16,Gm20337,Gm20498,Gm3693,Gm4787,Gm805,Gpatch2l,Gphn,Ift43,Isca…	0.0226131	INV	mouse9
chr13		45530661	54532478	<INV>	Gmpr			Simc1			2310081J21Rik,4921525O09Rik,4930471G24Rik,4930518P08Rik,4930555G21Rik,4931429P17Rik,9430083A17Rik,9530014B07Rik,A330033J07Rik,A330048O09Rik,A930002C04Rik,Aspn,Atxn1,Auh,BB123696,Barx1,Bicd2,Cap2,Card19,Cenpp,Cks2,Cplx2,Dek,Diras2,Drd1,E130119H09Rik,Ecm2,Fam120a,Fam120aos,Fam8a1,Fbxw17,Fgd3,G630093K05Rik,Gadd45g,Gm2762,Gm2848,Gm8765,Gm904,Gm906,Gmpr,Hist1h2al,Hrh2,Iars,Id4,Ippk,Kdm1b,Kif13a,Mir683…	0.06	INV	mouse9
chr13		55490862	56390298	<INV>		Dbn1					4930550C17Rik,B230219D22Rik,B4galt7,Caml,Catsper3,Cxcl14,Ddx41,Ddx46,Dok3,Fam193b,Gm10782,H2afy,Mir6945,Neurog1,Pcbd2,Pdlim7,Pitx1,Tifab,Tmed9,Txndc15	0.0635294	INV	mouse9
chr13		56060165	56235222	<INV>				4930550C17Rik			4930550C17Rik,H2afy,Tifab	0.0561331	INV	mouse9
chr13		56849211	60302180	<INV>	Trpc7						1700066J03Rik,2210016F16Rik,4921517D22Rik,4930455J16Rik,4930528D03Rik,A230056J06Rik,A530065N20Rik,Agtpbp1,Etohd2,Gas1,Gkap1,Gm5084,Golm1,Hnrnpa0,Hnrnpk,Idnk,Isca1,Kif27,Klhl3,Mir6369,Mir7-1,Mir874,Naa35,Ntrk2,Rmi1,Slc28a3,Spata31d1a,Spata31d1b,Spata31d1d,Spock1,Trpc7,Tut7,Ubqln1	0.142857	INV	mouse9
chr14		56485063	56487220	<INV>	Rnf17			Rnf17			Rnf17	0.0251938	INV	mouse9
chr14		58047197	61298354	<INV>				1700109G14Rik			1700109G14Rik,1700129C05Rik,Amer2,Atp8a2,C1qtnf9,Cab39l,Cdadc1,Fgf9,Gm45935,Gm5142,Gm6904,Mipep,Mir719,Mtmr6,Nupl1,Phf11a,Phf11b,Phf11c,Phf11d,Rcbtb1,Sacs,Setdb2,Sgcg,Shisa2,Spata13,Tnfrsf19	0.022	INV	mouse9
chr14		60591640	72770099	<INV>							1700001G11Rik,1700092C10Rik,1700109G14Rik,2410012E07Rik,2700070H01Rik,4930434J06Rik,4930438E09Rik,4930471C04Rik,4930480K23Rik,4930556J02Rik,4930578I06Rik,4931440J10Rik,9930012K11Rik,A230070E04Rik,Adam2,Adam28,Adam7,Adamdec1,Adra1a,Arl11,Bin3,Blk,Bmp1,Bnip3l,C1qtnf9,Ccar2,Ccdc25,Cdca2,Chmp7,Chrna2,Clu,Ctsb,Defb30,Defb42,Defb43,Defb47,Defb48,Dleu2,Dleu7,Dmtn,Dock5,Dok2,Dpysl2,Ebf2,Ebpl,Egr3,Elp3,En…	0.0843621	INV	mouse9
chr14		61059228	61105647	<INV>								0.0392927	INV	mouse9
chr14		61104804	72510595	<INV>							1700001G11Rik,1700092C10Rik,1700109G14Rik,2410012E07Rik,2700070H01Rik,4930434J06Rik,4930438E09Rik,4930471C04Rik,4930480K23Rik,4930556J02Rik,4930578I06Rik,4931440J10Rik,9930012K11Rik,A230070E04Rik,Adam2,Adam28,Adam7,Adamdec1,Adra1a,Arl11,Bin3,Blk,Bmp1,Bnip3l,Ccar2,Ccdc25,Cdca2,Chmp7,Chrna2,Clu,Ctsb,Defb30,Defb42,Defb43,Defb47,Defb48,Dleu2,Dleu7,Dmtn,Dock5,Dok2,Dpysl2,Ebf2,Ebpl,Egr3,Elp3,Entpd4,Ent…	0.045082	INV	mouse9
chr14		63058910	65268636	<INV>			2700070H01Rik	Fbxo16			4930471C04Rik,4930578I06Rik,Blk,Ctsb,Extl3,Fam167a,Fbxo16,Fdft1,Fzd3,Gata4,Hmbox1,Ints9,Kif13b,Mir124a-1,Mir124a-1hg,Mir3078,Mir598,Msra,Mtmr9,Neil2,Pinx1,Prss51,Prss52,Prss55,Rp1l1,Sox7,Tdh,Xkr6	0.0115321	INV	mouse9
chr14		63712525	73881137	<INV>	Xkr6						1700001G11Rik,1700092C10Rik,2410012E07Rik,4930434J06Rik,4930438E09Rik,4930471C04Rik,4930480K23Rik,4930578I06Rik,9930012K11Rik,A230070E04Rik,Adam2,Adam28,Adam7,Adamdec1,Adra1a,Bin3,Bmp1,Bnip3l,Ccar2,Ccdc25,Cdca2,Chmp7,Chrna2,Clu,Cysltr2,Dmtn,Dock5,Dok2,Dpysl2,Ebf2,Egr3,Elp3,Entpd4,Entpd4b,Ephx2,Esco2,Extl3,Fam160b2,Fbxo16,Fgf17,Fndc3a,Fzd3,Gfra2,Gm16677,Gm38409,Gm4251,Gm5464,Gm6878,Gm9199,Gnrh1,Gu…	0.0396197	INV	mouse9
chr14		63961880	72592360	<INV>				Fndc3a			1700001G11Rik,1700092C10Rik,2410012E07Rik,4930434J06Rik,4930438E09Rik,4930471C04Rik,4930480K23Rik,4930578I06Rik,9930012K11Rik,A230070E04Rik,Adam2,Adam28,Adam7,Adamdec1,Adra1a,Bin3,Bmp1,Bnip3l,Ccar2,Ccdc25,Cdca2,Chmp7,Chrna2,Clu,Dmtn,Dock5,Dok2,Dpysl2,Ebf2,Egr3,Elp3,Entpd4,Entpd4b,Ephx2,Esco2,Extl3,Fam160b2,Fbxo16,Fgf17,Fndc3a,Fzd3,Gfra2,Gm16677,Gm38409,Gm4251,Gm5464,Gm6878,Gnrh1,Gulo,Hmbox1,Hr,In…	0.0110906	INV	mouse9
chr14		64027524	72595041	<INV>	Rp1l1			Fndc3a			1700001G11Rik,1700092C10Rik,2410012E07Rik,4930434J06Rik,4930438E09Rik,4930471C04Rik,4930480K23Rik,9930012K11Rik,A230070E04Rik,Adam2,Adam28,Adam7,Adamdec1,Adra1a,Bin3,Bmp1,Bnip3l,Ccar2,Ccdc25,Cdca2,Chmp7,Chrna2,Clu,Dmtn,Dock5,Dok2,Dpysl2,Ebf2,Egr3,Elp3,Entpd4,Entpd4b,Ephx2,Esco2,Extl3,Fam160b2,Fbxo16,Fgf17,Fndc3a,Fzd3,Gfra2,Gm16677,Gm38409,Gm4251,Gm5464,Gm6878,Gnrh1,Gulo,Hmbox1,Hr,Ints9,Kctd9,Kif1…	0.0168856	INV	mouse9
chr14		65618379	75322888	<INV>	Nuggc			Mir466f-3,Zc3h13			1700001G11Rik,1700092C10Rik,2410012E07Rik,4930434J06Rik,4930438E09Rik,4930480K23Rik,4933402J15Rik,9930012K11Rik,A230070E04Rik,Adam2,Adam28,Adam7,Adamdec1,Adra1a,Bin3,Bmp1,Bnip3l,Ccar2,Ccdc25,Cdca2,Chmp7,Chrna2,Clu,Cpb2,Cysltr2,Dmtn,Dock5,Dok2,Dpysl2,Ebf2,Egr3,Entpd4,Entpd4b,Ephx2,Esco2,Esd,Fam160b2,Fgf17,Fndc3a,Gfra2,Gm16677,Gm38409,Gm4251,Gm4278,Gm5464,Gm6878,Gm9199,Gnrh1,Gulo,Hr,Htr2a,Itm2b,Kct…	0.0489691	INV	mouse9
chr14		66246793	78086067	<INV>	Ptk2b			Fam216b			1700001G11Rik,1700092C10Rik,1700108F19Rik,2410012E07Rik,2900040C04Rik,4930431P22Rik,4930434J06Rik,4930438E09Rik,4930444M15Rik,4930480K23Rik,4933402J15Rik,9930012K11Rik,A230070E04Rik,Adam28,Adam7,Adamdec1,Adra1a,Bin3,Bmp1,Bnip3l,Ccar2,Ccdc122,Cdca2,Chmp7,Cog3,Cpb2,Cysltr2,Dmtn,Dnajc15,Dock5,Dok2,Dpysl2,Ebf2,Egr3,Enox1,Entpd4,Entpd4b,Epsti1,Erich6b,Esd,Fam160b2,Fam216b,Fgf17,Fndc3a,Gfra2,Gm1587,Gm1…	0.0334129	INV	mouse9
chr14		70814084	78085549	<INV>				Fam216b			1700108F19Rik,2410012E07Rik,2900040C04Rik,4930431P22Rik,4930434J06Rik,4930444M15Rik,4933402J15Rik,Ccdc122,Cog3,Cpb2,Cysltr2,Dnajc15,Enox1,Epsti1,Erich6b,Esd,Fam216b,Fndc3a,Gfra2,Gm1587,Gm4251,Gm4278,Gm4285,Gm6994,Gm9199,Gpalpp1,Gtf2f2,Htr2a,Itm2b,Kctd4,Lacc1,Lcp1,Lpar6,Lrch1,Lrrc63,Med4,Mir466f-3,Mir687,Nudt15,Nufip1,Rb1,Rcbtb2,Rubcnl,Serp2,Siah3,Slc25a30,Snora31,Spert,Sucla2,Tpt1,Tsc22d1,Zc3h13	0.129897	INV	mouse9
chr14		71657196	71685888	<INV>								0.0931373	INV	mouse9
chr14		71657220	71797217	<INV>								0.135135	INV	mouse9
chr14		73999395	87154846	<INV>							1700108F19Rik,2900040C04Rik,4930431P22Rik,4930444M15Rik,4930452G13Rik,4930529K09Rik,4933402J15Rik,9630013A20Rik,Akap11,Ccdc122,Cnmd,Cog3,Cpb2,Dgkh,Diaph3,Dnajc15,Elf1,Enox1,Epsti1,Erich6b,Esd,Fam216b,Gm10845,Gm1587,Gm32455,Gm4278,Gm4285,Gm4632,Gm6994,Gm9748,Gpalpp1,Gtf2f2,Htr2a,Kbtbd6,Kbtbd7,Kctd4,Lacc1,Lcp1,Lrch1,Lrrc63,Mir1971,Mir466f-3,Mir759,Mtrf1,Naa16,Nufip1,Olfm4,Pcdh17,Pcdh8,Rgcc,Rubcnl,S…	0.150943	INV	mouse9
chr14		74000985	78099952	<INV>							1700108F19Rik,2900040C04Rik,4930431P22Rik,4930444M15Rik,4933402J15Rik,Ccdc122,Cog3,Cpb2,Dnajc15,Enox1,Epsti1,Erich6b,Esd,Fam216b,Gm1587,Gm4278,Gm4285,Gm6994,Gpalpp1,Gtf2f2,Htr2a,Kctd4,Lacc1,Lcp1,Lrch1,Lrrc63,Mir466f-3,Nufip1,Rubcnl,Serp2,Siah3,Slc25a30,Snora31,Spert,Tpt1,Tsc22d1,Zc3h13	0.0460048	INV	mouse9
chr14		74845820	86933796	<INV>	Lrch1			Diaph3			1700108F19Rik,2900040C04Rik,4930431P22Rik,4930444M15Rik,4930452G13Rik,4930529K09Rik,9630013A20Rik,Akap11,Ccdc122,Cnmd,Cog3,Cpb2,Dgkh,Diaph3,Dnajc15,Elf1,Enox1,Epsti1,Erich6b,Fam216b,Gm10845,Gm1587,Gm32455,Gm4278,Gm4285,Gm4632,Gm6994,Gm9748,Gpalpp1,Gtf2f2,Kbtbd6,Kbtbd7,Kctd4,Lacc1,Lcp1,Lrch1,Lrrc63,Mir1971,Mir466f-3,Mir759,Mtrf1,Naa16,Nufip1,Olfm4,Pcdh17,Pcdh8,Rgcc,Rubcnl,Serp2,Siah3,Slc25a30,Snor…	0.0409207	INV	mouse9
chr14		78086008	87153067	<INV>	Fam216b						4930452G13Rik,4930529K09Rik,9630013A20Rik,Akap11,Cnmd,Dgkh,Diaph3,Elf1,Fam216b,Gm10845,Gm32455,Gm4632,Gm9748,Kbtbd6,Kbtbd7,Mir1971,Mir759,Mtrf1,Naa16,Olfm4,Pcdh17,Pcdh8,Rgcc,Sugt1,Tnfsf11,Vwa8,Wbp4,Zfp957	0.0521921	INV	mouse9
chr14		78089772	87153296	<INV>		Fam216b					4930452G13Rik,4930529K09Rik,9630013A20Rik,Akap11,Cnmd,Dgkh,Diaph3,Elf1,Gm10845,Gm32455,Gm4632,Gm9748,Kbtbd6,Kbtbd7,Mir1971,Mir759,Mtrf1,Naa16,Olfm4,Pcdh17,Pcdh8,Rgcc,Sugt1,Tnfsf11,Vwa8,Wbp4,Zfp957	0.0526316	INV	mouse9
chr14		100937454	118154666	<INV>				Gpr180			1700100I10Rik,1700128A07Rik,4930432J09Rik,4930449E01Rik,4930505G20Rik,4930524C18Rik,4933432I03Rik,5430440P10Rik,9330188P03Rik,Acod1,Cln5,Commd6,D130009I18Rik,Dct,Ednrb,Fbxl3,Gm17066,Gpc5,Gpc6,Gpr180,Kctd12,Lmo7,Mir17,Mir17hg,Mir18,Mir19a,Mir19b-1,Mir20a,Mir5130,Mir6239,Mir6390,Mir92-1,Mycbp2,Ndfip2,Pou4f1,Prr30,Rbm26,Rnf219,Scel,Slain1,Slain1os,Slitrk1,Slitrk5,Slitrk6,Spry2,Tbc1d4,Tgds,Trim52,Uch…	0.0607375	INV	mouse9
chr14		103005687	108480156	<INV>	4933432I03Rik						1700128A07Rik,4930432J09Rik,4930449E01Rik,4933432I03Rik,5430440P10Rik,9330188P03Rik,Acod1,Cln5,D130009I18Rik,Ednrb,Fbxl3,Gm17066,Mir6390,Mycbp2,Ndfip2,Pou4f1,Rbm26,Rnf219,Scel,Slain1,Slain1os,Spry2,Trim52	0.0175824	INV	mouse9
chr14		107566939	121086897	<INV>				Farp1			1700006F04Rik,1700044C05Rik,1700100I10Rik,4930505G20Rik,4930524C18Rik,Abcc4,Cldn10,Dct,Dnajc3,Dzip1,Farp1,Gm16835,Gm9376,Gpc5,Gpc6,Gpr180,Hs6st3,Ipo5,LOC105245869,Mbnl2,Mir17,Mir17hg,Mir18,Mir19a,Mir19b-1,Mir20a,Mir6239,Mir6241,Mir6391,Mir92-1,Oxgr1,Rap2a,Slitrk1,Slitrk5,Slitrk6,Sox21,Tgds,Uggt2	0.0636792	INV	mouse9
chr14		113147274	121060115	<INV>				Farp1			1700006F04Rik,1700044C05Rik,1700100I10Rik,4930505G20Rik,4930524C18Rik,Abcc4,Cldn10,Dct,Dnajc3,Dzip1,Farp1,Gm16835,Gm9376,Gpc5,Gpc6,Gpr180,Hs6st3,Ipo5,LOC105245869,Mbnl2,Mir17,Mir17hg,Mir18,Mir19a,Mir19b-1,Mir20a,Mir6239,Mir6241,Mir6391,Mir92-1,Oxgr1,Rap2a,Sox21,Tgds,Uggt2	0.028	INV	mouse9
chr14		114597543	116432521	<INV>				Gpc5			1700100I10Rik,4930505G20Rik,4930524C18Rik,Gpc5,Mir17,Mir17hg,Mir18,Mir19a,Mir19b-1,Mir20a,Mir92-1	0.0682819	INV	mouse9
chr14		114829581	120984295	<INV>		4930524C18Rik					1700006F04Rik,1700044C05Rik,1700100I10Rik,4930505G20Rik,4930524C18Rik,Abcc4,Cldn10,Dct,Dnajc3,Dzip1,Gm16835,Gm9376,Gpc5,Gpc6,Gpr180,Hs6st3,Ipo5,LOC105245869,Mbnl2,Mir17,Mir17hg,Mir18,Mir19a,Mir19b-1,Mir20a,Mir6239,Mir6241,Mir6391,Mir92-1,Oxgr1,Rap2a,Sox21,Tgds,Uggt2	0.0732177	INV	mouse9
chr14		115615119	120862268	<INV>	Gpc5						1700006F04Rik,1700044C05Rik,Abcc4,Cldn10,Dct,Dnajc3,Dzip1,Gm16835,Gm9376,Gpc5,Gpc6,Gpr180,Hs6st3,LOC105245869,Mbnl2,Mir6239,Mir6241,Mir6391,Oxgr1,Rap2a,Sox21,Tgds,Uggt2	0.0951493	INV	mouse9
chr14		115625927	116301880	<INV>	Gpc5			Gpc5			Gpc5	0.0939086	INV	mouse9
chr14		118504633	119308941	<INV>	Abcc4			Hs6st3			Abcc4,Cldn10,Dnajc3,Dzip1,Gm16835,Hs6st3,Mir6391,Uggt2	0.0152381	INV	mouse9
chr14		122023394	122024048	<INV>			Ubac2			Ubac2		0.0403023	INV	mouse9
chr15		16334563	16344575	<INV>								0.0337553	INV	mouse9
chr18		34757423	42443437	<INV>		Fam53c					0610009O20Rik,1700066B19Rik,1700086O06Rik,2900055J20Rik,4930471G03Rik,Ankhd1,Apbb3,Arap3,Arhgap26,Cd14,Ctnna1,Cxxc5,Cystm1,Diaph1,Dnajc18,Dnd1,E230025N22Rik,Ecscr,Egr1,Eif4ebp3,Etf1,Fam53c,Fchsd1,Fgf1,Gm37013,Gm38666,Gm38667,Gm4013,Gm5820,Gm6756,Gnpda1,Grxcr2,Hars,Hars2,Hbegf,Hdac3,Hspa9,Igip,Ik,Kctd16,Kdm3b,Lars,Lrrtm2,Matr3,Mir1949,Mir6979,Mir6980,Mir6981,Mzb1,Ndfip1,Ndufa2,Nr3c1,Nrg2,Pabpc2,Pa…	0.0211082	INV	mouse9
chr5		39442939	54779647	<INV>							1600023N17Rik,4930405L22Rik,4930431F12Rik,4930448I18Rik,4930513D17Rik,5033403H07Rik,5730480H06Rik,8030423F21Rik,9230114K14Rik,9630001P10Rik,Adgra3,Anapc4,Bod1l,Bst1,C130083M11Rik,C1qtnf7,Cc2d2a,Ccdc149,Cckar,Cd38,Clrn2,Cpeb2,D5Ertd615e,Dhx15,Fam184b,Fbxl5,Fgfbp1,Gm10440,Gm16223,Gm3414,Gm3519,Gm7854,Hs3st1,Kcnip4,Lap3,Lcorl,Ldb2,Lgi2,Med28,Mir218-1,Mir6414,Mir6417,Mir8117,Ncapg,Nkx3-2,Pacrgl,Pi4k2…	0.0212766	INV	mouse9
chr5		57865604	78671520	<INV>	Pcdh7						0610040J01Rik,1700017L05Rik,1700025M24Rik,1700027F09Rik,1700112J05Rik,1700126H18Rik,4930425K10Rik,4930432L08Rik,4930459L07Rik,4933402J10Rik,5830416I19Rik,9130230L23Rik,Aasdh,Apbb2,Arap2,Arl9,Atp10d,Atp8a1,Bend4,C030018K13Rik,C330024D21Rik,C530008M17Rik,Cep135,Chic2,Chrna9,Clock,Cnga1,Commd8,Corin,Cox7b2,Cwh43,Dancr,Dcun1d4,Dthd1,Exoc1,Fam114a1,Fip1l1,Fryl,G6pd2,Gabra2,Gabra4,Gabrb1,Gabrg1,Gm19583…	0.0130152	INV	mouse9
chrX		18199379	18236221	<INV>	Kdm6a			Kdm6a			Kdm6a	0.0663265	INV	mouse9
chrX		18199379	18236221	<INV>	Kdm6a			Kdm6a			Kdm6a	0.0366492	INV	mouse9
chr10	chr8	40331756	68160105	A[chr8:68160105[								0.0220751	TRA	mouse9
chr11	chr14	37934767	64015835	]chr14:64015835]GTGGCCTTGTCAGGCATCAATGGAGAAGAGGCCCTTGGTCCTGTGAAAGTTTGATGCCCCAGT				Rp1l1				0.067086	TRA	mouse9
chr11	chr14	39251336	58719117	A[chr14:58719117[								0.020202	TRA	mouse9
chr11	chr14	40103525	73512955	T[chr14:73512955[				Med4				0.0372671	TRA	mouse9
chr11	chr14	43325247	63493216	GT[chr14:63493216[				Tdh				0.0406852	TRA	mouse9
chr11	chr14	44052665	64014461	GT[chr14:64014461[				Rp1l1				0.0362903	TRA	mouse9
chr11	chr14	44055923	64014005	C]chr14:64014005]				Rp1l1				0.0667904	TRA	mouse9
chr11	chr14	44089367	117548880	[chr14:117548880[T				Gpc6				0.0183908	TRA	mouse9
chr11	chr14	44991814	118179295	]chr14:118179295]A	Ebf1							0.0194175	TRA	mouse9
chr11	chr14	48104703	100829261	]chr14:100829261]A								0.0296804	TRA	mouse9
chr11	chr13	48249627	45705874	A[chr13:45705874[				Atxn1				0.04	TRA	mouse9
chr11	chr14	49850172	116028352	[chr14:116028352[T	Mapk9			Gpc5				0.0620843	TRA	mouse9
chr11	chr13	49850563	56355875	T]chr13:56355875]	Mapk9							0.0612245	TRA	mouse9
chr11	chr14	49852141	101281074	A]chr14:101281074]	Mapk9							0.0188285	TRA	mouse9
chr11	chr13	50084910	60294897	ATTT[chr13:60294897[	Rnf130							0.154799	TRA	mouse9
chr13	chr14	44807852	118995522	]chr14:118995522]A	Jarid2			Uggt2				0.0881612	TRA	mouse9
chr13	chr11	45705874	48249627	]chr11:48249627]T	Atxn1							0.04	TRA	mouse9
chr13	chr14	46682012	120957595	]chr14:120957595]AGGT	Nup153							0.0277778	TRA	mouse9
chr13	chr14	46874771	121924893	[chr14:121924893[C	Kif13a			Ubac2				0.0219298	TRA	mouse9
chr13	chr14	47351813	65034668	[chr14:65034668[A				Ints9				0.0361446	TRA	mouse9
chr13	chr14	48719412	116351089	G]chr14:116351089]				Gpc5				0.0180879	TRA	mouse9
chr13	chr14	48725487	119188166	]chr14:119188166]C				Hs6st3				0.0972851	TRA	mouse9
chr13	chr14	49091881	121082532	[chr14:121082532[A	Wnk2			Farp1				0.0741525	TRA	mouse9
chr13	chr14	52273124	117778084	[chr14:117778084[A				Gpc6				0.0206186	TRA	mouse9
chr13	chr14	56198151	121077997	[chr14:121077997[T				Farp1				0.0217984	TRA	mouse9
chr13	chr14	56230413	119214635	C[chr14:119214635[	4930550C17Rik			Hs6st3				0.0232019	TRA	mouse9
chr13	chr11	56355875	49850563	T]chr11:49850563]				Mapk9				0.0612245	TRA	mouse9
chr13	chr14	56401893	121082305	C]chr14:121082305]				Farp1				0.0253165	TRA	mouse9
chr13	chr11	60294897	50084910	]chr11:50084910]TTTA				Rnf130				0.154799	TRA	mouse9
chr14	chr11	58719117	39251336	]chr11:39251336]G								0.020202	TRA	mouse9
chr14	chr11	63493216	43325247	]chr11:43325247]TA	Tdh							0.0406852	TRA	mouse9
chr14	chr18	63495215	48475311	C[chr18:48475311[	Tdh							0.0235043	TRA	mouse9
chr14	chr18	63723947	49427280	[chr18:49427280[TT	Xkr6	Mir598						0.0123239	TRA	mouse9
chr14	chr11	64014005	44055923	G]chr11:44055923]	Rp1l1							0.0667904	TRA	mouse9
chr14	chr11	64014461	44052665	]chr11:44052665]TT	Rp1l1							0.0362903	TRA	mouse9
chr14	chr11	64015835	37934767	GGTGGCCTTGTCAGGCATCAATGGAGAAGAGGCCCTTGGTCCTGTGAAAGTTTGATGCCCCAG[chr11:37934767[	Rp1l1							0.067086	TRA	mouse9
chr14	chr13	65034668	47351813	[chr13:47351813[G	Ints9							0.0361446	TRA	mouse9
chr14	chr9	65516935	21632691	]chr9:21632691]G				Smarca4				0.0308057	TRA	mouse9
chr14	chr11	73512955	40103525	]chr11:40103525]C	Med4							0.0372671	TRA	mouse9
chr14	chr9	87054628	21632558	C[chr9:21632558[	Diaph3			Smarca4				0.0269663	TRA	mouse9
chr14	chr11	100829261	48104703	G[chr11:48104703[								0.0296804	TRA	mouse9
chr14	chr11	101281074	49852141	G]chr11:49852141]				Mapk9				0.0188285	TRA	mouse9
chr14	chr11	116028349	49850175	[chr11:49850175[T	Gpc5			Mapk9				0.0620843	TRA	mouse9
chr14	chr13	116351088	48719413	C]chr13:48719413]	Gpc5							0.0180879	TRA	mouse9
chr14	chr11	117548877	44089370	[chr11:44089370[A	Gpc6							0.0183908	TRA	mouse9
chr14	chr13	117778084	52273124	[chr13:52273124[T	Gpc6							0.0206186	TRA	mouse9
chr14	chr11	118179295	44991814	A[chr11:44991814[				Ebf1				0.0194175	TRA	mouse9
chr14	chr13	118995522	44807852	G[chr13:44807852[	Uggt2			Jarid2				0.0881612	TRA	mouse9
chr14	chr13	119188166	48725487	G[chr13:48725487[	Hs6st3							0.0972851	TRA	mouse9
chr14	chr13	119214635	56230413	]chr13:56230413]A	Hs6st3			4930550C17Rik				0.0232019	TRA	mouse9
chr14	chr13	120957595	46682012	CAGG[chr13:46682012[				Nup153				0.0277778	TRA	mouse9
chr14	chr13	121077993	56198155	[chr13:56198155[G	Farp1							0.0217984	TRA	mouse9
chr14	chr13	121082305	56401893	G]chr13:56401893]	Farp1							0.0253165	TRA	mouse9
chr14	chr13	121082532	49091881	[chr13:49091881[G	Farp1			Wnk2				0.0741525	TRA	mouse9
chr14	chr13	121924893	46874771	[chr13:46874771[C	Ubac2			Kif13a				0.0219298	TRA	mouse9
chr18	chr14	48475311	63495215	]chr14:63495215]C				Tdh				0.0235043	TRA	mouse9
chr18	chr14	49427280	63723947	[chr14:63723947[AA				Xkr6	Mir598			0.0123239	TRA	mouse9
chr19	chr1	34094169	114116361	G[chr1:114116361[								0.0686275	TRA	mouse9
chr1	chr19	114116361	34094169	]chr19:34094169]T								0.0686275	TRA	mouse9
chr2	chr7	5710387	30666820	[chr7:30666820[T	Camk1d				Haus5	Pmis2		0.013245	TRA	mouse9
chr2	chr4	150699468	87056759	]chr4:87056759]G				Slc24a2				0.026971	TRA	mouse9
chr4	chr2	87056759	150699468	C[chr2:150699468[	Slc24a2							0.026971	TRA	mouse9
chr5	chr8	151127147	68157138	A]chr8:68157138]	Stard13							0.0202532	TRA	mouse9
chr5	chr8	151289214	45556142	]chr8:45556142]C				Sorbs2				0.0290237	TRA	mouse9
chr7	chr2	30666819	5710388	[chr2:5710388[A		Haus5	Pmis2	Camk1d				0.013245	TRA	mouse9
chr8	chr5	45556142	151289214	G[chr5:151289214[	Sorbs2							0.0290237	TRA	mouse9
chr8	chr5	68157137	151127148	C]chr5:151127148]				Stard13				0.0202532	TRA	mouse9
chr8	chr10	68160105	40331756	]chr10:40331756]A								0.0220751	TRA	mouse9
chr9	chr14	21632558	87054628	]chr14:87054628]A	Smarca4			Diaph3				0.0269663	TRA	mouse9
chr9	chr14	21632691	65516935	T[chr14:65516935[	Smarca4							0.0308057	TRA	mouse9
chr10		62490048	62492771	<DEL>		Vps26a	Srgn			Srgn		0.0877743	DEL	mouse10
chr10		86020832	86021873	<DEL>		Fbxo7			Fbxo7			0.0303867	DEL	mouse10
chr11		113607007	113961069	<DEL>	Slc39a11			Sdk2			Cdc42ep4,Cog1,Cpsf4l,D11Wsu47e,Fam104a,Sdk2,Slc39a11,Sstr2	0.0701754	DEL	mouse10
chr11		115688866	121934505	<DEL>	Grb2						0610009L18Rik,1810032O08Rik,2810410L24Rik,2900041M22Rik,2900052L18Rik,6030468B19Rik,A930037H05Rik,Aanat,Aatk,Acox1,Actg1,Afmid,Alyref,Anapc11,Arhgdia,Arl16,Aspscr1,B230344G16Rik,B3gntl1,BC018473,Bahcc1,Baiap2,Birc5,C1qtnf1,Cant1,Card14,Caskin2,Cbr2,Cbx2,Cbx4,Cbx8,Ccdc137,Ccdc40,Ccdc57,Cd7,Cdk3-ps,Cenpx,Cep131,Cep295nl,Chmp6,Csnk1d,Cybc1,Cygb,Cyth1,Dcxr,Dnah17,Dus1l,Eif4a3,Endov,Engase,Enpp7,Evpl,…	0.0246914	DEL	mouse10
chr11		116316103	116359338	<DEL>				Rnf157			Foxj1,Rnf157	0.38961	DEL	mouse10
chr11		116661271	117039783	<DEL>	Prcd						1810032O08Rik,BC018473,Jmjd6,Mettl23,Mfsd11,Mgat5b,Mxra7,Prcd,Snord1a,Snord1b,Snord1c,Srsf2,St6galnac1,St6galnac2	0.0928433	DEL	mouse10
chr11		116896876	116897265	T								0.243553	DEL	mouse10
chr11		117089156	118297785	<DEL>						Timp2	2900041M22Rik,6030468B19Rik,Afmid,Birc5,Cyth1,Dnah17,Gm11729,Gm11733,Gm8624,Mir6933,Pgs1,Sec14l1,Sept9,Socs3,Syngr2,Tha1,Tk1,Tmc6,Tmc8,Tmem235,Tnrc6c,Usp36	0.0330189	DEL	mouse10
chr11		118755597	121785141	<DEL>	Rbfox3						0610009L18Rik,2810410L24Rik,2900052L18Rik,A930037H05Rik,Aatk,Actg1,Alyref,Anapc11,Arhgdia,Arl16,Aspscr1,B3gntl1,Bahcc1,Baiap2,Card14,Cbr2,Cbx2,Cbx4,Cbx8,Ccdc137,Ccdc40,Ccdc57,Cd7,Cenpx,Cep131,Chmp6,Csnk1d,Cybc1,Dcxr,Dus1l,Eif4a3,Endov,Enpp7,Faap100,Fasn,Fn3k,Fn3krp,Foxk2,Fscn2,Gaa,Gcgr,Gm11762,Gps1,Hexdc,Hgs,Lrrc45,Mafg,Mcrip1,Metrnl,Mir1932,Mir3065,Mir338,Mir5098,Mir6934,Mir6935,Mir6936,Mir7236,…	0.0862385	DEL	mouse10
chr11		119768684	119769869	<DEL>	Rptor			Rptor			Rptor	0.0541126	DEL	mouse10
chr13		71033724	71034364	T								0.032	DEL	mouse10
chr14		26480421	26481461	<DEL>	Slmap			Slmap			Slmap	0.0661578	DEL	mouse10
chr17		88087270	88087461	G								0.189873	DEL	mouse10
chr1		184327953	184817093	<DEL>				2021-03-02			1700112H15Rik,4930488B22Rik,Hlx,Marc1,Marc2	0.0926431	DEL	mouse10
chr2		81481544	121459974	<DEL>					Serinc4	Hypk,Mfap1b	1110051M20Rik,1700020I14Rik,1700029I15Rik,1700054M17Rik,2810002D19Rik,2810405F15Rik,3110099E03Rik,4631405J19Rik,4833423E24Rik,4930412B13Rik,4930430A15Rik,4930443O20Rik,4930528P14Rik,4930533B01Rik,4930547E08Rik,4931402G19Rik,4931422A03Rik,A130030D18Rik,A330069E16Rik,A530058N18Rik,A930006I01Rik,A930018P22Rik,AV039307,Abtb2,Accs,Accsl,Acp2,Actc1,Adal,Agbl2,Alkbh3,Alkbh3os1,Alx4,Ambra1,Ankrd63,Ano3,A…	0.0306407	DEL	mouse10
chr2		92838751	122497416	<DEL>				Gm14085			1700020I14Rik,1700054M17Rik,2810002D19Rik,2810405F15Rik,3110099E03Rik,4631405J19Rik,4930412B13Rik,4930430A15Rik,4930528P14Rik,4930533B01Rik,4930547E08Rik,4931402G19Rik,4931422A03Rik,A530058N18Rik,A930006I01Rik,A930018P22Rik,AV039307,Abtb2,Accs,Accsl,Actc1,Adal,Alkbh3,Alkbh3os1,Alx4,Ankrd63,Ano3,Api5,Apip,Aqr,Arhgap11a,Arl14ep,Aven,B230118H07Rik,B2m,BB218582,BC016548,BC052040,Bahd1,Bambi-ps1,Bbox1…	0.0722348	DEL	mouse10
chr2		92845142	119040374	<DEL>				Rpusd2			1700054M17Rik,2810002D19Rik,2810405F15Rik,3110099E03Rik,4631405J19Rik,4930412B13Rik,4930430A15Rik,4930528P14Rik,4930533B01Rik,4930547E08Rik,4931422A03Rik,A530058N18Rik,A930006I01Rik,A930018P22Rik,Abtb2,Accs,Accsl,Actc1,Alkbh3,Alkbh3os1,Alx4,Ankrd63,Ano3,Api5,Apip,Aqr,Arhgap11a,Arl14ep,Aven,B230118H07Rik,BB218582,BC016548,BC052040,Bahd1,Bbox1,Bdnf,Bmf,Bub1b,C130080G10Rik,Caprin1,Cat,Ccdc32,Ccdc34,…	0.0679887	DEL	mouse10
chr2		104710349	108931932	<DEL>	Tcp11l1		Pin1rt1				Arl14ep,BB218582,Ccdc73,Depdc7,Dnajc24,Eif3m,Elp4,Fshb,Gm14015,Immp1l,Kcna4,Mpped2,Paupar,Pax6,Pax6os1,Pin1rt1,Prrg4,Qser1,Rcn1,Tcp11l1,Them7,Wt1,Wt1os	0.0709939	DEL	mouse10
chr2		108938209	130524424	<DEL>				Ptpra			1500011K16Rik,1700020A23Rik,1700020I14Rik,1700054M17Rik,1810024B03Rik,2810405F15Rik,3110099E03Rik,4930412B13Rik,4930430A15Rik,4930517E11Rik,4930528P14Rik,4930533B01Rik,4930583P06Rik,4931402G19Rik,A530058N18Rik,A730036I17Rik,AA467197,AI847159,AU015228,AV039307,Acoxl,Actc1,Adal,Adra2b,Anapc1,Ankrd63,Ano3,Ap4e1,Aqr,Arhgap11a,Astl,Atp8b4,Aven,B2m,BC052040,Bahd1,Bambi-ps1,Bbox1,Bcl2l11,Bdnf,Bloc1s6,Bl…	0.127451	DEL	mouse10
chr2		119406119	180493337	<DEL>	Ino80						0610010B08Rik,0610039K10Rik,1500011K16Rik,1700003F12Rik,1700010B08Rik,1700017J07Rik,1700020A23Rik,1700020I14Rik,1700021F07Rik,1700025C18Rik,1700026D11Rik,1700028P15Rik,1700030C14Rik,1700037H04Rik,1700060C20Rik,1810024B03Rik,2010009K17Rik,2210418O10Rik,2310001K24Rik,2310005A03Rik,2500004C02Rik,2900093K20Rik,2900097C17Rik,3300002I08Rik,4921508D12Rik,4921509C19Rik,4921531C22Rik,4930402H24Rik,4930405…	0.0586907	DEL	mouse10
chr2		122490363	165907356	<DEL>	Gm14085						0610039K10Rik,1500011K16Rik,1700003F12Rik,1700020A23Rik,1700025C18Rik,1700026D11Rik,1700030C14Rik,1700037H04Rik,1700060C20Rik,1810024B03Rik,2010009K17Rik,2310001K24Rik,2310005A03Rik,2500004C02Rik,2900093K20Rik,2900097C17Rik,3300002I08Rik,4921508D12Rik,4921509C19Rik,4930402H24Rik,4930405A21Rik,4930442J19Rik,4930473A02Rik,4930517E11Rik,4930545L23Rik,4930556L07Rik,4930583P06Rik,4933406D12Rik,4933416…	0.115578	DEL	mouse10
chr2		126105032	174830093	<DEL>	Fam227b						0610039K10Rik,1500011K16Rik,1700003F12Rik,1700010B08Rik,1700017J07Rik,1700020A23Rik,1700021F07Rik,1700025C18Rik,1700026D11Rik,1700028P15Rik,1700030C14Rik,1700037H04Rik,1700060C20Rik,1810024B03Rik,2010009K17Rik,2310001K24Rik,2310005A03Rik,2500004C02Rik,2900093K20Rik,2900097C17Rik,3300002I08Rik,4921508D12Rik,4921509C19Rik,4930402H24Rik,4930405A21Rik,4930442J19Rik,4930470P17Rik,4930473A02Rik,4930545…	0.0623441	DEL	mouse10
chr2		139986310	153355424	<DEL>	Tasp1			Asxl1			1700030C14Rik,2500004C02Rik,3300002I08Rik,4921509C19Rik,4930442J19Rik,4930556L07Rik,4933406D12Rik,6430503K07Rik,6820408C15Rik,8030411F24Rik,9230104L09Rik,A530006G24Rik,A930019D19Rik,AI646519,Abhd12,Acss1,Angpt4,Apmap,Asxl1,BC039771,Banf2,Bcl2l1,Bfsp1,Ccm2l,Cd93,Cfap61,Cox4i2,Crnkl1,Csnk2a1,Cst10,Cst11,Cst12,Cst13,Cst3,Cst7,Cst8,Cst9,Cstl1,Defb19,Defb20,Defb21,Defb22,Defb23,Defb25,Defb26,Defb28,De…	0.0650407	DEL	mouse10
chr2		143833055	167922423	<DEL>	Bfsp1						0610039K10Rik,1700003F12Rik,1700025C18Rik,1700030C14Rik,1700060C20Rik,2010009K17Rik,2310001K24Rik,2310005A03Rik,2500004C02Rik,2900093K20Rik,2900097C17Rik,3300002I08Rik,4921509C19Rik,4930405A21Rik,4930442J19Rik,4930556L07Rik,4933406D12Rik,4933416E03Rik,5031425F14Rik,5430405H02Rik,6430503K07Rik,6430550D23Rik,6820408C15Rik,8030411F24Rik,9130015L21Rik,9230104L09Rik,9430021M05Rik,A530006G24Rik,A530013…	0.0243309	DEL	mouse10
chr5		42320240	42321109	C								0.0698198	DEL	mouse10
chr5		137955092	140511530	<DEL>	Gjc3			Chst12			1700123K08Rik,3110082I17Rik,4930500L23Rik,6330418K02Rik,A430033K04Rik,Adap1,Ap4m1,Azgp1,BC037034,C130050O18Rik,Chst12,Cnpy4,Cops6,Cox19,Cyp2w1,Dnaaf5,Eif3b,Elfn1,Fam20c,Gal3st4,Get4,Gjc3,Gm5294,Gpc2,Gper1,Gpr146,Ints1,Lamtor4,Mad1l1,Mafk,Mblac1,Mcm7,Micall2,Mir106b,Mir25,Mir339,Mir7037,Mir7038,Mir93,Mrm2,Nudt1,Nxpe5,Pdgfa,Prkar1b,Psmg3,Smok3a,Smok3b,Smok3c,Snx8,Stag3,Sun1,Taf6,Tmem184a,Uncx,Zfand…	0.0338028	DEL	mouse10
chr6		61975323	61975438	C	Ccser1			Ccser1			Ccser1	0.0497738	DEL	mouse10
chr8		111307566	111307669	G			Mlkl			Mlkl		0.0441767	DEL	mouse10
chr9		120504463	120702286	<DEL>							5830454E08Rik,Entpd3,Rpl14	0.0740741	DEL	mouse10
chr11		115882225	118074543	<DUP:TANDEM>				Dnah17			1810032O08Rik,2900041M22Rik,6030468B19Rik,Aanat,Acox1,Afmid,B230344G16Rik,BC018473,Birc5,Cdk3-ps,Cygb,Dnah17,Evpl,Exoc7,Fbf1,Foxj1,Galk1,Galr2,Gm11729,Gm11733,Gm7367,Gm8624,H3f3b,Itgb4,Jmjd6,Mettl23,Mfsd11,Mgat5b,Mir6516,Mir6933,Mrpl38,Mxra7,Pgs1,Prcd,Prpsap1,Qrich2,Recql5,Rhbdf2,Rnf157,Sap30bp,Sec14l1,Sept9,Smim5,Smim6,Snhg20,Snord1a,Snord1b,Snord1c,Socs3,Sphk1,Srp68,Srsf2,St6galnac1,St6galnac2,…	0.0455975	DUP	mouse10
chr11		116364345	118690991	<DUP:TANDEM>	Rnf157			Rbfox3			1810032O08Rik,2900041M22Rik,6030468B19Rik,Aanat,Afmid,BC018473,Birc5,C1qtnf1,Cant1,Cep295nl,Cygb,Cyth1,Dnah17,Engase,Gm11729,Gm11733,Gm11747,Gm7367,Gm8624,Jmjd6,Lgals3bp,Mettl23,Mfsd11,Mgat5b,Mir6516,Mir6933,Mxra7,Pgs1,Prcd,Prpsap1,Qrich2,Rbfox3,Rhbdf2,Rnf157,Sec14l1,Sept9,Snhg20,Snord1a,Snord1b,Snord1c,Socs3,Sphk1,Srsf2,St6galnac1,St6galnac2,Syngr2,Tha1,Timp2,Tk1,Tmc6,Tmc8,Tmem235,Tnrc6c,Ubald2,…	0.0247678	DUP	mouse10
chr11		116659443	116661567	<DUP:TANDEM>	Prcd			Prcd			Prcd	0.0560345	DUP	mouse10
chr11		117713406	117772031	<DUP:TANDEM>	Tnrc6c			Tmc6			Tmc6,Tnrc6c	0.0542986	DUP	mouse10
chr11		118143625	118748602	<DUP:TANDEM>				Rbfox3			C1qtnf1,Cant1,Cep295nl,Cyth1,Engase,Gm11747,Lgals3bp,Rbfox3,Timp2,Usp36	0.0834437	DUP	mouse10
chr2		98399617	180773920	<DUP:TANDEM>						Bhlhe23	0610010B08Rik,0610039K10Rik,1500011K16Rik,1700003F12Rik,1700010B08Rik,1700017J07Rik,1700020A23Rik,1700020I14Rik,1700021F07Rik,1700025C18Rik,1700026D11Rik,1700028P15Rik,1700030C14Rik,1700037H04Rik,1700054M17Rik,1700060C20Rik,1810024B03Rik,2010009K17Rik,2210418O10Rik,2310001K24Rik,2310005A03Rik,2500004C02Rik,2810405F15Rik,2900093K20Rik,2900097C17Rik,3110099E03Rik,3300002I08Rik,4921508D12Rik,4921509…	0.0866808	DUP	mouse10
chr2		108030393	180516763	<DUP:TANDEM>				Ntsr1			0610010B08Rik,0610039K10Rik,1500011K16Rik,1700003F12Rik,1700010B08Rik,1700017J07Rik,1700020A23Rik,1700020I14Rik,1700021F07Rik,1700025C18Rik,1700026D11Rik,1700028P15Rik,1700030C14Rik,1700037H04Rik,1700054M17Rik,1700060C20Rik,1810024B03Rik,2010009K17Rik,2210418O10Rik,2310001K24Rik,2310005A03Rik,2500004C02Rik,2810405F15Rik,2900093K20Rik,2900097C17Rik,3110099E03Rik,3300002I08Rik,4921508D12Rik,4921509…	0.0514851	DUP	mouse10
chr2		110687234	110715643	<DUP:TANDEM>	Ano3		Ano3	Ano3			Ano3	0.0430108	DUP	mouse10
chr2		119328664	152421488	<DUP:TANDEM>	Dll4	Gm14207		6820408C15Rik			1500011K16Rik,1700020A23Rik,1700020I14Rik,1700026D11Rik,1700037H04Rik,1810024B03Rik,3300002I08Rik,4921508D12Rik,4921509C19Rik,4930402H24Rik,4930442J19Rik,4930473A02Rik,4930517E11Rik,4930545L23Rik,4930556L07Rik,4930583P06Rik,4931402G19Rik,4933406D12Rik,5330413P13Rik,6430503K07Rik,6820408C15Rik,8030411F24Rik,9230104L09Rik,9630028H03Rik,A530006G24Rik,A730017L22Rik,A730036I17Rik,A930019D19Rik,AA46719…	0.114583	DUP	mouse10
chr2		126086683	174585257	<DUP:TANDEM>	Fam227b,Fgf7						0610039K10Rik,1500011K16Rik,1700003F12Rik,1700010B08Rik,1700017J07Rik,1700020A23Rik,1700021F07Rik,1700025C18Rik,1700026D11Rik,1700028P15Rik,1700030C14Rik,1700037H04Rik,1700060C20Rik,1810024B03Rik,2010009K17Rik,2310001K24Rik,2310005A03Rik,2500004C02Rik,2900093K20Rik,2900097C17Rik,3300002I08Rik,4921508D12Rik,4921509C19Rik,4930402H24Rik,4930405A21Rik,4930442J19Rik,4930470P17Rik,4930473A02Rik,4930545…	0.0495868	DUP	mouse10
chr2		131470801	131482554	<DUP:TANDEM>								0.0608899	DUP	mouse10
chr2		136861756	180000309	<DUP:TANDEM>							0610010B08Rik,0610039K10Rik,1700003F12Rik,1700010B08Rik,1700017J07Rik,1700021F07Rik,1700025C18Rik,1700028P15Rik,1700030C14Rik,1700060C20Rik,2010009K17Rik,2210418O10Rik,2310001K24Rik,2310005A03Rik,2500004C02Rik,2900093K20Rik,2900097C17Rik,3300002I08Rik,4921509C19Rik,4921531C22Rik,4930405A21Rik,4930442J19Rik,4930470P17Rik,4930556L07Rik,4930591A17Rik,4933406D12Rik,4933416E03Rik,5031425F14Rik,5430405…	0.0472103	DUP	mouse10
chr2		154416245	167922507	<DUP:TANDEM>							0610039K10Rik,1700003F12Rik,1700025C18Rik,1700060C20Rik,2010009K17Rik,2310001K24Rik,2310005A03Rik,2900093K20Rik,2900097C17Rik,4930405A21Rik,4933416E03Rik,5031425F14Rik,5430405H02Rik,6430550D23Rik,9130015L21Rik,9430021M05Rik,A530013C23Rik,Aar2,Acot8,Acss2,Acss2os,Actl10,Actr5,Ada,Adig,Ahcy,Arfgef2,Arhgap40,B4galt5,BC029722,Blcap,Bpi,Cbfa2t2,Cd40,Cdh22,Cebpb,Cep250,Chd6,Chmp4b,Cnbd2,Cpne1,Cse1l,Ctn…	0.026178	DUP	mouse10
chr5		137962888	140573227	<DUP:TANDEM>	Gjc3						1700123K08Rik,3110082I17Rik,4930500L23Rik,6330418K02Rik,A430033K04Rik,Adap1,Ap4m1,Azgp1,BC037034,C130050O18Rik,Chst12,Cnpy4,Cops6,Cox19,Cyp2w1,Dnaaf5,Eif3b,Elfn1,Fam20c,Gal3st4,Get4,Gjc3,Gm5294,Gpc2,Gper1,Gpr146,Grifin,Ints1,Lamtor4,Mad1l1,Mafk,Mblac1,Mcm7,Micall2,Mir106b,Mir25,Mir339,Mir7037,Mir7038,Mir93,Mrm2,Nudt1,Nxpe5,Pdgfa,Prkar1b,Psmg3,Smok3a,Smok3b,Smok3c,Snx8,Stag3,Sun1,Taf6,Tmem184a,Unc…	0.0291545	DUP	mouse10
chr6		18957587	18960077	<DUP:TANDEM>								0.15	DUP	mouse10
chr9		81512953	81974936	<DUP:TANDEM>				Mei4			D430036J16Rik,Htr1b,Mei4	0.0783848	DUP	mouse10
chr9		120504134	121830540	<DUP:TANDEM>				Ccdc13			1700020M21Rik,4930593C16Rik,5830454E08Rik,Ccdc13,Cck,Ctnnb1,E530011L22Rik,Entpd3,Hhatl,Klhl40,Lyzl4,Lyzl4os,Mir7090,Nktr,Rpl14,Sec22c,Ss18l2,Trak1,Ulk4,Vipr1,Zfp651	0.0322581	DUP	mouse10
chr17		77241947	77241952	<INS>								0.145631	INS	mouse10
chr1		31352716	31352716	<INS>								0.2	INS	mouse10
chr10		86019914	86021348	<INV>		Fbxo7			Fbxo7			0.0362694	INV	mouse10
chr11		113516542	113673605	<INV>	Slc39a11			Fam104a			Cog1,Fam104a,Slc39a11,Sstr2	0.0272727	INV	mouse10
chr11		113994248	114000679	<INV>	Sdk2			Sdk2			Sdk2	0.0581818	INV	mouse10
chr11		114013176	114018392	<INV>	Sdk2			Sdk2			Sdk2	0.0782313	INV	mouse10
chr11		114433693	119830862	<INV>	4932435O22Rik			Rptor,Rptoros			1810032O08Rik,2900041M22Rik,4932435O22Rik,6030468B19Rik,A930037H05Rik,Aanat,Acox1,Afmid,Armc7,Atp5h,B230344G16Rik,BC018473,Birc5,Btbd17,C1qtnf1,Cant1,Card14,Caskin2,Cbx2,Cbx4,Cbx8,Ccdc40,Cd300a,Cd300c,Cd300c2,Cd300e,Cd300lb,Cd300ld,Cd300ld3,Cd300ld4,Cd300ld5,Cd300lf,Cdk3-ps,Cdr2l,Cep295nl,Cygb,Cyth1,Dnah17,Dnaic2,Eif4a3,Endov,Engase,Enpp7,Evpl,Exoc7,Fads6,Fbf1,Fdxr,Foxj1,Gaa,Galk1,Galr2,Gga3,Gm11…	0.016317	INV	mouse10
chr11		115687250	115822659	<INV>	Grb2			Tsen54	Llgl2		Caskin2,Grb2,Mir5621,Tmem94,Tsen54	0.0323102	INV	mouse10
chr11		115689012	117368077	<INV>	Grb2						1810032O08Rik,Aanat,Acox1,B230344G16Rik,BC018473,Caskin2,Cdk3-ps,Cygb,Evpl,Exoc7,Fbf1,Foxj1,Galk1,Galr2,Gm7367,Grb2,H3f3b,Itgb4,Jmjd6,Llgl2,Mettl23,Mfsd11,Mgat5b,Mir5621,Mir6516,Mrpl38,Mxra7,Prcd,Prpsap1,Qrich2,Recql5,Rhbdf2,Rnf157,Sap30bp,Sec14l1,Sept9,Smim5,Smim6,Snhg20,Snord1a,Snord1b,Snord1c,Sphk1,Srp68,Srsf2,St6galnac1,St6galnac2,Ten1,Tmem94,Trim47,Trim65,Tsen54,Ubald2,Ube2o,Unc13d,Unk,Wbp2	0.0218182	INV	mouse10
chr11		115888427	115893938	<INV>			Recql5	Recql5			Recql5	0.0996885	INV	mouse10
chr11		116181996	118755438	<INV>	Acox1			Rbfox3			1810032O08Rik,2900041M22Rik,6030468B19Rik,Aanat,Acox1,Afmid,BC018473,Birc5,C1qtnf1,Cant1,Cdk3-ps,Cep295nl,Cygb,Cyth1,Dnah17,Engase,Evpl,Exoc7,Foxj1,Galr2,Gm11729,Gm11733,Gm11747,Gm7367,Gm8624,Jmjd6,Lgals3bp,Mettl23,Mfsd11,Mgat5b,Mir6516,Mir6933,Mxra7,Pgs1,Prcd,Prpsap1,Qrich2,Rbfox3,Rhbdf2,Rnf157,Sec14l1,Sept9,Snhg20,Snord1a,Snord1b,Snord1c,Socs3,Sphk1,Srp68,Srsf2,St6galnac1,St6galnac2,Syngr2,Ten1…	0.115646	INV	mouse10
chr11		116534257	121785131	<INV>	Sphk1	Sphk1	Ube2o				0610009L18Rik,1810032O08Rik,2810410L24Rik,2900041M22Rik,2900052L18Rik,6030468B19Rik,A930037H05Rik,Aanat,Aatk,Actg1,Afmid,Alyref,Anapc11,Arhgdia,Arl16,Aspscr1,B3gntl1,BC018473,Bahcc1,Baiap2,Birc5,C1qtnf1,Cant1,Card14,Cbr2,Cbx2,Cbx4,Cbx8,Ccdc137,Ccdc40,Ccdc57,Cd7,Cenpx,Cep131,Cep295nl,Chmp6,Csnk1d,Cybc1,Cygb,Cyth1,Dcxr,Dnah17,Dus1l,Eif4a3,Endov,Engase,Enpp7,Faap100,Fasn,Fn3k,Fn3krp,Foxk2,Fscn2,Gaa,…	0.130511	INV	mouse10
chr11		116659722	118245232	<INV>	Prcd			Cyth1			1810032O08Rik,2900041M22Rik,6030468B19Rik,Afmid,BC018473,Birc5,Cyth1,Dnah17,Gm11729,Gm11733,Gm8624,Jmjd6,Mettl23,Mfsd11,Mgat5b,Mir6516,Mir6933,Mxra7,Pgs1,Prcd,Sec14l1,Sept9,Snhg20,Snord1a,Snord1b,Snord1c,Socs3,Srsf2,St6galnac1,St6galnac2,Syngr2,Tha1,Tk1,Tmc6,Tmc8,Tmem235,Tnrc6c	0.0525452	INV	mouse10
chr11		117766514	117866423	<INV>	Tmc6		Tnrc6c			Tha1,Tmem235	6030468B19Rik,Afmid,Birc5,Syngr2,Tk1,Tmc6,Tmc8,Tmem235	0.0328358	INV	mouse10
chr11		118144613	121785646	<INV>							0610009L18Rik,2810410L24Rik,2900052L18Rik,A930037H05Rik,Aatk,Actg1,Alyref,Anapc11,Arhgdia,Arl16,Aspscr1,B3gntl1,Bahcc1,Baiap2,C1qtnf1,Cant1,Card14,Cbr2,Cbx2,Cbx4,Cbx8,Ccdc137,Ccdc40,Ccdc57,Cd7,Cenpx,Cep131,Cep295nl,Chmp6,Csnk1d,Cybc1,Cyth1,Dcxr,Dus1l,Eif4a3,Endov,Engase,Enpp7,Faap100,Fasn,Fn3k,Fn3krp,Foxk2,Fscn2,Gaa,Gcgr,Gm11747,Gm11762,Gps1,Hexdc,Hgs,Lgals3bp,Lrrc45,Mafg,Mcrip1,Metrnl,Mir1932,Mi…	0.0929535	INV	mouse10
chr11		118301807	119463328	<INV>	Timp2			A930037H05Rik			A930037H05Rik,C1qtnf1,Cant1,Card14,Cbx2,Cbx4,Cbx8,Ccdc40,Cep295nl,Eif4a3,Engase,Enpp7,Gaa,Gm11747,Lgals3bp,Mir1932,Mir6934,Rbfox3,Sgsh,Slc26a11,Tbc1d16,Timp2	0.0552017	INV	mouse10
chr11		118457273	118457328	<INV>		Gm11747			Gm11747			0.0475162	INV	mouse10
chr11		120094528	120095098	<INV>	Tepsin	Ndufaf8		Tepsin	Ndufaf8		Tepsin	0.04	INV	mouse10
chr11		120211126	121432855	<INV>					Fn3k	Fn3krp	0610009L18Rik,2900052L18Rik,Actg1,Alyref,Anapc11,Arhgdia,Arl16,Aspscr1,Bahcc1,Cbr2,Ccdc137,Ccdc57,Cd7,Cenpx,Csnk1d,Cybc1,Dcxr,Dus1l,Faap100,Fasn,Fn3krp,Foxk2,Fscn2,Gcgr,Gps1,Hexdc,Hgs,Lrrc45,Mafg,Mcrip1,Mir6935,Mir6936,Mir7236,Mrpl12,Myadml2,Narf,Notum,Npb,Nploc4,Ogfod3,Oxld1,P4hb,Pcyt2,Pde6g,Ppp1r27,Pycr1,Rab40b,Rac3,Rfng,Sectm1a,Sectm1b,Sirt7,Slc16a3,Slc25a10,Tex19.1,Tex19.2,Tspan10,Uts2r,Wdr45b	0.149013	INV	mouse10
chr11		120830143	121679990	<INV>	Ccdc57						B3gntl1,Ccdc57,Cd7,Csnk1d,Cybc1,Fn3k,Fn3krp,Foxk2,Hexdc,Mir7236,Narf,Ogfod3,Rab40b,Sectm1a,Sectm1b,Slc16a3,Tbcd,Tex19.1,Tex19.2,Uts2r,Wdr45b,Zfp750	0.112116	INV	mouse10
chr2		90890860	90930662	<INV>			C1qtnf4,Ndufs3				Kbtbd4,Ndufs3,Ptpmt1	0.0743405	INV	mouse10
chr2		92183040	131213558	<INV>		Phf21a				Ap5s1	1500011K16Rik,1700020A23Rik,1700020I14Rik,1700029I15Rik,1700037H04Rik,1700054M17Rik,1810024B03Rik,2810002D19Rik,2810405F15Rik,3110099E03Rik,4631405J19Rik,4930402H24Rik,4930412B13Rik,4930430A15Rik,4930473A02Rik,4930517E11Rik,4930528P14Rik,4930533B01Rik,4930547E08Rik,4930583P06Rik,4931402G19Rik,4931422A03Rik,A530058N18Rik,A730017L22Rik,A730036I17Rik,A930006I01Rik,A930018P22Rik,AA467197,AI847159,AU0…	0.0657895	INV	mouse10
chr2		92716909	172906613	<INV>				Bmp7			0610039K10Rik,1500011K16Rik,1700003F12Rik,1700017J07Rik,1700020A23Rik,1700020I14Rik,1700025C18Rik,1700026D11Rik,1700028P15Rik,1700030C14Rik,1700037H04Rik,1700054M17Rik,1700060C20Rik,1810024B03Rik,2010009K17Rik,2310001K24Rik,2310005A03Rik,2500004C02Rik,2810002D19Rik,2810405F15Rik,2900093K20Rik,2900097C17Rik,3110099E03Rik,3300002I08Rik,4631405J19Rik,4921508D12Rik,4921509C19Rik,4930402H24Rik,4930405…	0.0374707	INV	mouse10
chr2		92717438	93975730	<INV>					Alkbh3os1	Alkbh3	4631405J19Rik,Accs,Accsl,Alx4,Cd82,Ext2,Gm10804,Gm13807,Gm13889,Mir7001,Prdm11,Syt13,Trp53i11,Tspan18	0.0325815	INV	mouse10
chr2		92839047	152185690	<INV>							1500011K16Rik,1700020A23Rik,1700020I14Rik,1700026D11Rik,1700037H04Rik,1700054M17Rik,1810024B03Rik,2810002D19Rik,2810405F15Rik,3110099E03Rik,3300002I08Rik,4631405J19Rik,4921508D12Rik,4921509C19Rik,4930402H24Rik,4930412B13Rik,4930430A15Rik,4930442J19Rik,4930473A02Rik,4930517E11Rik,4930528P14Rik,4930533B01Rik,4930545L23Rik,4930547E08Rik,4930556L07Rik,4930583P06Rik,4931402G19Rik,4931422A03Rik,4933406…	0.0604534	INV	mouse10
chr2		93458623	153485393	<INV>	Cd82,Gm10804		Gm10804	Nol4l			1500011K16Rik,1700020A23Rik,1700020I14Rik,1700026D11Rik,1700030C14Rik,1700037H04Rik,1700054M17Rik,1810024B03Rik,2500004C02Rik,2810002D19Rik,2810405F15Rik,3110099E03Rik,3300002I08Rik,4921508D12Rik,4921509C19Rik,4930402H24Rik,4930412B13Rik,4930430A15Rik,4930442J19Rik,4930473A02Rik,4930517E11Rik,4930528P14Rik,4930533B01Rik,4930545L23Rik,4930547E08Rik,4930556L07Rik,4930583P06Rik,4931402G19Rik,4931422…	0.0431472	INV	mouse10
chr2		94062281	173002158	<INV>	Hsd17b12			Rae1			0610039K10Rik,1500011K16Rik,1700003F12Rik,1700017J07Rik,1700020A23Rik,1700020I14Rik,1700025C18Rik,1700026D11Rik,1700028P15Rik,1700030C14Rik,1700037H04Rik,1700054M17Rik,1700060C20Rik,1810024B03Rik,2010009K17Rik,2310001K24Rik,2310005A03Rik,2500004C02Rik,2810002D19Rik,2810405F15Rik,2900093K20Rik,2900097C17Rik,3110099E03Rik,3300002I08Rik,4921508D12Rik,4921509C19Rik,4930402H24Rik,4930405A21Rik,4930412…	0.0416667	INV	mouse10
chr2		94531655	155816229	<INV>				Mmp24		BC029722,Eif6	1500011K16Rik,1700003F12Rik,1700020A23Rik,1700020I14Rik,1700026D11Rik,1700030C14Rik,1700037H04Rik,1700054M17Rik,1810024B03Rik,2310005A03Rik,2500004C02Rik,2810405F15Rik,3110099E03Rik,3300002I08Rik,4921508D12Rik,4921509C19Rik,4930402H24Rik,4930412B13Rik,4930430A15Rik,4930442J19Rik,4930473A02Rik,4930517E11Rik,4930528P14Rik,4930533B01Rik,4930545L23Rik,4930547E08Rik,4930556L07Rik,4930583P06Rik,4931402…	0.0652681	INV	mouse10
chr2		96516898	98344310	<INV>	Lrrc4c						Lrrc4c	0.0993377	INV	mouse10
chr2		98333226	119105686	<INV>				Knl1			1700054M17Rik,2810405F15Rik,3110099E03Rik,4930412B13Rik,4930430A15Rik,4930528P14Rik,4930533B01Rik,4930547E08Rik,4931422A03Rik,A530058N18Rik,A930006I01Rik,A930018P22Rik,Abtb2,Actc1,Ankrd63,Ano3,Apip,Aqr,Arhgap11a,Arl14ep,Aven,B230118H07Rik,BB218582,BC016548,BC052040,Bahd1,Bbox1,Bdnf,Bmf,Bub1b,C130080G10Rik,Caprin1,Cat,Ccdc32,Ccdc34,Ccdc34os,Ccdc73,Ccdc9b,Cd44,Cd59a,Cd59b,Chrm5,Chst14,Commd9,Cstf3,…	0.0597015	INV	mouse10
chr2		98373702	112239447	<INV>					Lpcat4		4930430A15Rik,4930547E08Rik,4931422A03Rik,A930006I01Rik,A930018P22Rik,Abtb2,Ano3,Apip,Arl14ep,B230118H07Rik,BB218582,BC016548,Bbox1,Bdnf,Caprin1,Cat,Ccdc34,Ccdc34os,Ccdc73,Cd44,Cd59a,Cd59b,Commd9,Cstf3,D430041D05Rik,Depdc7,Dnajc24,Ehf,Eif3m,Elf5,Elp4,Fbxo3,Fibin,Fjx1,Fshb,Gm13872,Gm13884,Gm14015,Hipk3,Immp1l,Kcna4,Kif18a,Ldlrad3,Lgr4,Lin7c,Lincred1,Lmo2,Mettl15,Mir1902,Mpped2,Muc15,Nat10,Olfr1275…	0.0918635	INV	mouse10
chr2		104706390	108067206	<INV>	Tcp11l1						Arl14ep,BB218582,Ccdc73,Depdc7,Dnajc24,Eif3m,Elp4,Fshb,Gm14015,Immp1l,Kcna4,Mpped2,Paupar,Pax6,Pax6os1,Pin1rt1,Prrg4,Qser1,Rcn1,Tcp11l1,Them7,Wt1,Wt1os	0.0865191	INV	mouse10
chr2		108070730	180602670	<INV>				Col9a3			0610010B08Rik,0610039K10Rik,1500011K16Rik,1700003F12Rik,1700010B08Rik,1700017J07Rik,1700020A23Rik,1700020I14Rik,1700021F07Rik,1700025C18Rik,1700026D11Rik,1700028P15Rik,1700030C14Rik,1700037H04Rik,1700054M17Rik,1700060C20Rik,1810024B03Rik,2010009K17Rik,2210418O10Rik,2310001K24Rik,2310005A03Rik,2500004C02Rik,2810405F15Rik,2900093K20Rik,2900097C17Rik,3110099E03Rik,3300002I08Rik,4921508D12Rik,4921509…	0.0613497	INV	mouse10
chr2		119754837	166774820	<INV>	Ltk		Itpka				0610039K10Rik,1500011K16Rik,1700003F12Rik,1700020A23Rik,1700025C18Rik,1700026D11Rik,1700030C14Rik,1700037H04Rik,1700060C20Rik,1810024B03Rik,2010009K17Rik,2310001K24Rik,2310005A03Rik,2500004C02Rik,2900093K20Rik,2900097C17Rik,3300002I08Rik,4921508D12Rik,4921509C19Rik,4930402H24Rik,4930405A21Rik,4930442J19Rik,4930473A02Rik,4930517E11Rik,4930545L23Rik,4930556L07Rik,4930583P06Rik,4931402G19Rik,4933406…	0.140777	INV	mouse10
chr2		122475429	180583689	<INV>				Mrgbp			0610010B08Rik,0610039K10Rik,1500011K16Rik,1700003F12Rik,1700010B08Rik,1700017J07Rik,1700020A23Rik,1700021F07Rik,1700025C18Rik,1700026D11Rik,1700028P15Rik,1700030C14Rik,1700037H04Rik,1700060C20Rik,1810024B03Rik,2010009K17Rik,2210418O10Rik,2310001K24Rik,2310005A03Rik,2500004C02Rik,2900093K20Rik,2900097C17Rik,3300002I08Rik,4921508D12Rik,4921509C19Rik,4921531C22Rik,4930402H24Rik,4930405A21Rik,4930442…	0.113248	INV	mouse10
chr2		122481786	122906766	<INV>		Gm14085					AA467197,Bloc1s6,Bloc1s6os,Gatm,Gm14085,Mir147,Slc30a4,Spata5l1,Sqor	0.0560928	INV	mouse10
chr2		127424994	180492995	<INV>		Gpat2					0610010B08Rik,0610039K10Rik,1500011K16Rik,1700003F12Rik,1700010B08Rik,1700017J07Rik,1700020A23Rik,1700021F07Rik,1700025C18Rik,1700026D11Rik,1700028P15Rik,1700030C14Rik,1700037H04Rik,1700060C20Rik,2010009K17Rik,2210418O10Rik,2310001K24Rik,2310005A03Rik,2500004C02Rik,2900093K20Rik,2900097C17Rik,3300002I08Rik,4921508D12Rik,4921509C19Rik,4921531C22Rik,4930402H24Rik,4930405A21Rik,4930442J19Rik,4930470…	0.104911	INV	mouse10
chr2		129879661	130527709	<INV>				Ptpra			1700020A23Rik,AU015228,Cpxm1,Ebf4,Idh3b,Mir6339,Nop56,Pced1a,Ptpra,Snord110,Snord57,Snrpb,Tgm3,Tgm6,Tmc2,Tmem239,Vps16	0.117493	INV	mouse10
chr2		140372380	173273716	<INV>	Sel1l2			Pmepa1			0610039K10Rik,1700003F12Rik,1700017J07Rik,1700025C18Rik,1700028P15Rik,1700030C14Rik,1700060C20Rik,2010009K17Rik,2310001K24Rik,2310005A03Rik,2500004C02Rik,2900093K20Rik,2900097C17Rik,3300002I08Rik,4921509C19Rik,4930405A21Rik,4930442J19Rik,4930470P17Rik,4930556L07Rik,4933406D12Rik,4933416E03Rik,5031425F14Rik,5430405H02Rik,6430503K07Rik,6430550D23Rik,6820408C15Rik,8030411F24Rik,9130015L21Rik,9230104…	0.0545906	INV	mouse10
chr2		153433290	154409133	<INV>	Nol4l				Snta1		Bpifa1,Bpifa2,Bpifa3,Bpifa5,Bpifa6,Bpifb1,Bpifb2,Bpifb3,Bpifb4,Bpifb5,Bpifb6,Bpifb9a,Bpifb9b,Cdk5rap1,Commd7,Dnmt3b,Efcab8,Mapre1,Nol4l,Snta1,Sun5	0.0627063	INV	mouse10
chr5		112059924	150760389	<INV>				Pds5b			0610040B10Rik,1110006O24Rik,1500011B03Rik,1700001J03Rik,1700018F24Rik,1700028D13Rik,1700034G24Rik,1700069L16Rik,1700081H04Rik,1700095B10Rik,1700123K08Rik,2210016L21Rik,2210417A02Rik,2410131K14Rik,2610524H06Rik,2810006K23Rik,2900026A02Rik,3110082I17Rik,4930413E15Rik,4930448H16Rik,4930449I24Rik,4930500F04Rik,4930500L23Rik,4930505K14Rik,4930515G01Rik,4930519G04Rik,4930563F08Rik,4930572K03Rik,4933404…	0.0487106	INV	mouse10
chr6		28211129	28211634	<INV>								0.0536779	INV	mouse10
chr9		78258546	78624478	<INV>	Gm3776			Cd109			Cd109,Ddx43,Dppa5a,Eef1a1,Gm10639,Gm3776,Gsta2,Mb21d1,Mto1,Omt2a,Omt2b,Ooep,Slc17a5	0.0953947	INV	mouse10
chr10	chr5	91298856	39119001	]chr5:39119001]T								0.11194	TRA	mouse10
chr11	chr5	116435219	130034111	GT]chr5:130034111]	Gm7367,Ubald2			Crcp				0.0238971	TRA	mouse10
chr11	chr5	116660950	151405122	]chr5:151405122]T	Prcd			1700028E10Rik	Gm3704			0.0681363	TRA	mouse10
chr11	chr5	117051856	134232944	[chr5:134232944[C					Ncf1	Gtf2i		0.0363985	TRA	mouse10
chr11	chr5	117247478	133086709	T[chr5:133086709[	2021-09-09							0.0213675	TRA	mouse10
chr11	chr5	117264408	133400131	]chr5:133400131]T	2021-09-09	2021-09-09						0.0351288	TRA	mouse10
chr11	chr5	117266776	129790802	C[chr5:129790802[	2021-09-09			Cct6a	Psph,Snora15			0.0294118	TRA	mouse10
chr11	chr15	118267585	18243863	[chr15:18243863[G	Usp36			4921515E04Rik				0.0223464	TRA	mouse10
chr11	chr15	118280294	18244075	]chr15:18244075]T	Usp36			4921515E04Rik				0.0175097	TRA	mouse10
chr11	chr2	119754679	93387968	[chr2:93387968[C	Rptor							0.0488798	TRA	mouse10
chr11	chr2	119765602	93955096	ATTTCAGC[chr2:93955096[	Rptor					Gm13889		0.0331384	TRA	mouse10
chr11	chr2	120096537	93951521	]chr2:93951521]TC	Tepsin	Ndufaf8				Gm13889		0.0924855	TRA	mouse10
chr14	chr6	26479810	28261845	]chr6:28261845]G	Slmap				Zfp800			0.0670554	TRA	mouse10
chr14	chr5	81147711	90533758	A[chr5:90533758[				Afm				0.0661157	TRA	mouse10
chr15	chr11	18243862	118267586	[chr11:118267586[C	4921515E04Rik			Usp36				0.0223464	TRA	mouse10
chr15	chr11	18244075	118280294	T[chr11:118280294[	4921515E04Rik			Usp36				0.0175097	TRA	mouse10
chr15	chr8	43546226	19149276	]chr8:19149276]A								0.0161812	TRA	mouse10
chr15	chr6	87093402	12725763	CCC]chr6:12725763]				Thsd7a				0.0903226	TRA	mouse10
chr1	chr2	176049811	170424953	[chr2:170424953[A	Pld5			Bcas1				0.0728863	TRA	mouse10
chr2	chr6	90890759	28207626	[chr6:28207626[T			C1qtnf4,Ndufs3					0.0527578	TRA	mouse10
chr2	chr5	92756285	140717193	[chr5:140717193[A				Brat1				0.0720222	TRA	mouse10
chr2	chr11	93387965	119754682	[chr11:119754682[C				Rptor				0.0488798	TRA	mouse10
chr2	chr11	93951521	120096537	TT[chr11:120096537[			Gm13889	Tepsin	Ndufaf8			0.0924855	TRA	mouse10
chr2	chr11	93955096	119765602	]chr11:119765602]TTTCAGCA			Gm13889	Rptor				0.0331384	TRA	mouse10
chr2	chr5	93955309	134235089	]chr5:134235089]G			Gm13889			Gtf2i		0.0402145	TRA	mouse10
chr2	chr6	155425731	4357386	]chr6:4357386]A	Ncoa6							0.0597345	TRA	mouse10
chr2	chr6	166041457	11973512	[chr6:11973512[C	Ncoa3			Phf14				0.0969388	TRA	mouse10
chr2	chr1	170424949	176049815	[chr1:176049815[C	Bcas1			Pld5				0.0728863	TRA	mouse10
chr2	chr6	178615308	4354573	[chr6:4354573[G								0.065534	TRA	mouse10
chr2	chr6	178644468	27161237	GTAA]chr6:27161237]								0.0576441	TRA	mouse10
chr2	chr6	180493466	22346133	[chr6:22346133[G				Fam3c				0.0433673	TRA	mouse10
chr5	chr10	39119001	91298856	T[chr10:91298856[								0.11194	TRA	mouse10
chr5	chr14	90533758	81147711	]chr14:81147711]G	Afm							0.0661157	TRA	mouse10
chr5	chrX	125553179	79718227	]chrX:79718227]C	Tmem132b							0.0851064	TRA	mouse10
chr5	chr11	129790802	117266776	]chr11:117266776]A	Cct6a	Psph,Snora15		2021-09-09				0.0294118	TRA	mouse10
chr5	chr11	130034111	116435219	AA]chr11:116435219]	Crcp			Gm7367,Ubald2				0.0238971	TRA	mouse10
chr5	chr11	133086709	117247478	]chr11:117247478]G				2021-09-09				0.0213675	TRA	mouse10
chr5	chr11	133400131	117264408	A[chr11:117264408[				2021-09-09	2021-09-09			0.0351288	TRA	mouse10
chr5	chr11	134232942	117051858	[chr11:117051858[T		Ncf1	Gtf2i					0.0363985	TRA	mouse10
chr5	chr2	134235089	93955309	T[chr2:93955309[			Gtf2i			Gm13889		0.0402145	TRA	mouse10
chr5	chr2	140717191	92756287	[chr2:92756287[C	Brat1							0.0720222	TRA	mouse10
chr5	chr11	151405122	116660950	C[chr11:116660950[	1700028E10Rik	Gm3704		Prcd				0.0681363	TRA	mouse10
chr6	chr2	4354569	178615312	[chr2:178615312[A								0.065534	TRA	mouse10
chr6	chr2	4357386	155425731	T[chr2:155425731[				Ncoa6				0.0597345	TRA	mouse10
chr6	chr2	11973511	166041458	[chr2:166041458[G	Phf14			Ncoa3				0.0969388	TRA	mouse10
chr6	chr15	12725763	87093402	GGG]chr15:87093402]	Thsd7a							0.0903226	TRA	mouse10
chr6	chr2	22346133	180493466	[chr2:180493466[G	Fam3c							0.0433673	TRA	mouse10
chr6	chr2	27161237	178644468	ATTA]chr2:178644468]								0.0576441	TRA	mouse10
chr6	chr2	28207624	90890761	[chr2:90890761[A						C1qtnf4,Ndufs3		0.0527578	TRA	mouse10
chr6	chr14	28261845	26479810	C[chr14:26479810[		Zfp800		Slmap				0.0670554	TRA	mouse10
chr7	chrX	40432838	58861766	[chrX:58861766[CG								0.134948	TRA	mouse10
chr8	chr15	19149276	43546226	C[chr15:43546226[								0.0161812	TRA	mouse10
chrX	chr7	58861766	40432838	[chr7:40432838[GA								0.134948	TRA	mouse10
chrX	chr5	79718227	125553179	T[chr5:125553179[				Tmem132b				0.0851064	TRA	mouse10
chr10		38047832	38061019	<DEL>								0.0938416	DEL	mouse11
chr11		91224257	93597118	<DEL>				Car10			Car10,Kif2b	0.0274314	DEL	mouse11
chr11		105465694	105890083	<DEL>				Tanc2			Tanc2	0.0398773	DEL	mouse11
chr11		105616062	105890977	<DEL>	Tanc2			Tanc2			Tanc2	0.02407	DEL	mouse11
chr11		113699206	114114440	<DEL>	Cpsf4l		D11Wsu47e				Cdc42ep4,Cpsf4l,Sdk2	0.0577428	DEL	mouse11
chr11		114110214	119362228	<DEL>				Slc26a11			1700092K14Rik,1810032O08Rik,2900041M22Rik,4932435O22Rik,6030468B19Rik,Aanat,Acox1,Afmid,Armc7,Atp5h,B230344G16Rik,BC018473,Birc5,Btbd17,C1qtnf1,Cant1,Card14,Caskin2,Cbx2,Cbx4,Cbx8,Ccdc40,Cd300a,Cd300c,Cd300c2,Cd300e,Cd300lb,Cd300ld,Cd300ld3,Cd300ld4,Cd300ld5,Cd300lf,Cdk3-ps,Cdr2l,Cep295nl,Cygb,Cyth1,Dnah17,Dnaic2,Eif4a3,Engase,Enpp7,Evpl,Exoc7,Fads6,Fbf1,Fdxr,Foxj1,Gaa,Galk1,Galr2,Gga3,Gm11729,Gm…	0.0511364	DEL	mouse11
chr11		120084350	120921367	<DEL>	Cep131			Ccdc57			0610009L18Rik,2810410L24Rik,2900052L18Rik,Actg1,Alyref,Anapc11,Arhgdia,Arl16,Aspscr1,Bahcc1,Cbr2,Ccdc137,Ccdc57,Cenpx,Cep131,Dcxr,Dus1l,Faap100,Fasn,Fscn2,Gcgr,Gps1,Hgs,Lrrc45,Mafg,Mcrip1,Mir6935,Mir6936,Mrpl12,Myadml2,Ndufaf8,Notum,Npb,Nploc4,Oxld1,P4hb,Pcyt2,Pde6g,Ppp1r27,Pycr1,Rac3,Rfng,Sirt7,Slc25a10,Slc38a10,Tepsin,Tspan10	0.0597826	DEL	mouse11
chr12		38574937	44644181	<DEL>	4930428E07Rik,Dgkb						4930428E07Rik,Arl4a,Dgkb,Dnajb9,Dock4,Etv1,Gm2027,Gm33340,Gm7008,Ifrd1,Immp2l,Lrrn3,Lsmem1,Mir1938,Mir5627,Nrcam,Pnpla8,Scin,Zfp277	0.334873	DEL	mouse11
chr12		51701137	69480724	<DEL>	Ap4s1						1110008L16Rik,1700031P21Rik,1700047I17Rik2,1700104L18Rik,2700097O09Rik,4921518K17Rik,5830428M24Rik,9330151L19Rik,Akap6,Aldoart2,Ap4s1,Arf6,Arhgap5,BC042761,Baz1a,Brms1l,C87198,Cfl2,Clec14a,Dnaaf2,Dtd2,Eapp,Egln3,Fam177a,Fancm,Fbxo33,Fkbp3,Foxa1,Fscb,Gemin2,Gm19990,Gm20063,Gm35135,Gm527,Gm7550,Gpr33,Heatr5a,Hectd1,Insm2,Klhdc1,Klhdc2,Klhl28,Lrfn5,Lrr1,Mbip,Mdga2,Mgat2,Mia2,Mipol1,Mir1892,Mis18bp1,…	0.0718804	DEL	mouse11
chr12		87883725	87883777	A								0.124324	DEL	mouse11
chr14		12247259	12296809	<DEL>				3830406C13Rik			3830406C13Rik	0.10084	DEL	mouse11
chr14		21230320	21233547	<DEL>	Adk			Adk			Adk	0.0352113	DEL	mouse11
chr15		18802048	18804534	<DEL>								0.194118	DEL	mouse11
chr15		19908266	19908339	T								0.189944	DEL	mouse11
chr15		40603471	61276371	<DEL>							1700022A22Rik,2310069G16Rik,4930523O13Rik,4930548G14Rik,4930555K19Rik,4933412E24Rik,9130401M01Rik,9930014A18Rik,A1bg,A930017M01Rik,Aard,Abra,Angpt1,Anxa13,Atad2,Col14a1,Colec10,Csmd3,Deptor,Derl1,Dscc1,Ebag9,Eif3e,Eif3h,Emc2,Enpp2,Eny2,Ext1,Fam83a,Fam84b,Fam91a1,Fbxo32,Gm10373,Gm19303,Gm19510,Gm2491,Gm26684,Gm9920,Has2,Has2os,Kcnv1,Klhl38,Mal2,Med30,Mir1907,Mir28c,Mrpl13,Mtbp,Mtss1,Ndufb9,Nov,Nsm…	0.0232558	DEL	mouse11
chr16		33306772	33308138	<DEL>								0.199346	DEL	mouse11
chr16		97586945	97591116	<DEL>	Tmprss2			Tmprss2			Tmprss2	0.117359	DEL	mouse11
chr17		17754367	17754923	T								0.116279	DEL	mouse11
chr17		42802326	42817818	<DEL>	Cd2ap			Cd2ap			Cd2ap	0.0422078	DEL	mouse11
chr18		17892582	17892649	T								0.0483092	DEL	mouse11
chr18		20665801	39235266	<DEL>	Ttr	Gm16090		Arhgap26			0610009O20Rik,1700066B19Rik,1700086O06Rik,2700062C07Rik,4930426D05Rik,4930455D15Rik,4930471G03Rik,4930474G06Rik,4930527G23Rik,4930578E11Rik,4933408B17Rik,A830052D11Rik,AW554918,Ammecr1l,Ankhd1,Apbb3,Apc,Arap3,Arhgap26,Asxl3,B4galt6,Bin1,Brd8,Camk4,Ccdc178,Cd14,Cdc23,Cdc25c,Celf4,Ctnna1,Cxxc5,Cystm1,Diaph1,Dnajc18,Dnd1,Dtna,E230025N22Rik,Ecscr,Egr1,Eif4ebp3,Elp2,Epb41l4a,Epb41l4aos,Ercc3,Etf1,Fam1…	0.0799087	DEL	mouse11
chr1		97699675	97716446	<DEL>				Ppip5k2			Ppip5k2	0.0494382	DEL	mouse11
chr1		125827254	125900139	<DEL>	Gpr39			Lypd1			Gpr39,Lypd1	0.0668258	DEL	mouse11
chr1		137841803	137847874	<DEL>								0.0462555	DEL	mouse11
chr2		34990999	35078765	<DEL>	Hc					AI182371	Hc	0.039312	DEL	mouse11
chr2		145874845	145877898	<DEL>	Rin2			Rin2			Rin2	0.0383562	DEL	mouse11
chr3		102139441	133343189	<DEL>	Casq2			Ppa2			1700003H04Rik,1700006A11Rik,1700013F07Rik,1700061I17Rik,1810037I17Rik,2010016I18Rik,4930432M17Rik,4930447N08Rik,4930455H04Rik,4930564D02Rik,4933405D12Rik,4933431E20Rik,5330417C22Rik,6330410L21Rik,6530403H02Rik,9830132P13Rik,A230001M10Rik,A630076J17Rik,A730020M07Rik,A930005H10Rik,AI504432,Abca4,Abcd3,Adora3,Agl,Ahcyl1,Aimp1,Aknad1,Alg14,Alpk1,Alx3,Amigo1,Ampd1,Ampd2,Amy1,Amy2a2,Amy2a3,Amy2a4,Amy2a…	0.175573	DEL	mouse11
chr4		91417336	91433383	<DEL>								0.168385	DEL	mouse11
chr5		24426910	24427501	G	Slc4a2	Cdk5,Slc4a2		Slc4a2	Cdk5,Slc4a2		Slc4a2	0.106742	DEL	mouse11
chr5		130369415	130370844	<DEL>		Caln1		Caln1			Caln1	0.0437788	DEL	mouse11
chr6		23382969	23387393	<DEL>	Cadps2			Cadps2			Cadps2	0.0379747	DEL	mouse11
chr8		57367104	63181219	<DEL>				Spock3			1700001D01Rik,2500002B13Rik,4930470O06Rik,AW046200,Aadat,Anxa10,BC030500,Cbr4,Clcn3,Ddx60,Galnt7,Galntl6,Gm15881,Hmgb2,Hpf1,Mfap3l,Nek1,Palld,Sap30,Scrg1,Sh3rf1,Spock3	0.0101833	DEL	mouse11
chr8		69562932	69563031	T								0.0710059	DEL	mouse11
chr8		114722722	114842787	<DEL>	Wwox			Wwox			Wwox	0.0372208	DEL	mouse11
chr8		114829758	115035059	<DEL>	Wwox			Wwox			Wwox	0.0537849	DEL	mouse11
chr11		105566031	105890353	<DUP:TANDEM>				Tanc2			Tanc2	0.0413437	DUP	mouse11
chr11		112459942	112950757	<DUP:TANDEM>							1700012H19Rik,BC006965,Gm11681,Sox9	0.297619	DUP	mouse11
chr11		114109950	116499754	<DUP:TANDEM>							1700092K14Rik,4932435O22Rik,Acox1,Armc7,Atp5h,B230344G16Rik,Btbd17,Caskin2,Cd300a,Cd300c,Cd300c2,Cd300e,Cd300lb,Cd300ld,Cd300ld3,Cd300ld4,Cd300ld5,Cd300lf,Cdk3-ps,Cdr2l,Dnaic2,Evpl,Exoc7,Fads6,Fbf1,Fdxr,Foxj1,Galk1,Galr2,Gga3,Gm7367,Gpr142,Gprc5c,Grb2,Grin2c,H3f3b,Hid1,Itgb4,Jpt1,Kctd2,Kif19a,LOC102634812,Llgl2,Mif4gd,Mir3968,Mir5621,Mir684-1,Mrpl38,Mrpl58,Mrps7,Nat9,Nt5c,Nup85,Otop2,Otop3,Prpsap…	0.0484694	DUP	mouse11
chr12		3424762	51664100	<DUP:TANDEM>	1110002L01Rik	Asxl2		Strn3			1110002L01Rik,1700008C04Rik,1700022H16Rik,1700030C10Rik,1700101O22Rik,1810007C17Rik,2310016D03Rik,2410004P03Rik,2410018L13Rik,2810032G03Rik,3110039M20Rik,4921511I17Rik,4930428E07Rik,4930448C13Rik,4930480M12Rik,4930511A02Rik,4930549C15Rik,4933406C10Rik,4933409F18Rik,5730507C01Rik,6030469F06Rik,7420701I03Rik,9030624G23Rik,9130015A21Rik,9530020I12Rik,Acp1,Adam17,Adcy3,Adi1,Agmo,Agr2,Agr3,Ahr,Alkal2,…	0.00958188	DUP	mouse11
chr12		15120145	15322459	<DUP:TANDEM>								0.566706	DUP	mouse11
chr12		15292100	37018743	<DUP:TANDEM>							1700030C10Rik,2310016D03Rik,2410004P03Rik,2410018L13Rik,4930480M12Rik,4930549C15Rik,4933406C10Rik,4933409F18Rik,5730507C01Rik,6030469F06Rik,9030624G23Rik,9130015A21Rik,Acp1,Adam17,Adi1,Agr2,Agr3,Ahr,Alkal2,Allc,Ankmy2,Asap2,Atp6v1c2,Atxn7l1,Atxn7l1os2,Bcap29,Bzw2,C630031E19Rik,Cbll1,Ccdc71l,Cdhr3,Cmpk2,Cog5,Colec11,Cpsf3,Cys1,Dcdc2c,Dld,Dus4l,E2f6,Efcab10,Eipr1,F730043M19Rik,Fam110c,Ferd3l,Gdap10…	0.52208	DUP	mouse11
chr12		35226894	45073494	<DUP:TANDEM>				Stxbp6			4930428E07Rik,9130015A21Rik,Agmo,Agr2,Agr3,Ahr,Ankmy2,Arl4a,Bzw2,Dgkb,Dnajb9,Dock4,Etv1,Gm2027,Gm33340,Gm5434,Gm7008,Ifrd1,Immp2l,Ispd,Lrrc72,Lrrn3,Lsmem1,Meox2,Mir1938,Mir3472,Mir5099,Mir5627,Nrcam,Pnpla8,Scin,Sostdc1,Stxbp6,Tspan13,Zfp277	0.622251	DUP	mouse11
chr12		36886444	38852604	<DUP:TANDEM>				Etv1			4930428E07Rik,Agmo,Dgkb,Etv1,Meox2	0.180708	DUP	mouse11
chr13		24289731	24289789	<DUP:TANDEM>								0.0849057	DUP	mouse11
chr15		40284749	73991593	<DUP:TANDEM>							1700012I11Rik,1700022A22Rik,1700065I16Rik,2310069G16Rik,4930504C09Rik,4930523O13Rik,4930548G14Rik,4930555K19Rik,4933412E24Rik,9130401M01Rik,9930014A18Rik,A1bg,A930017M01Rik,Aard,Abra,Adcy8,Ago2,Angpt1,Anxa13,Asap1,Atad2,Chrac1,Col14a1,Col22a1,Colec10,Csmd3,D030024E09Rik,Dennd3,Deptor,Derl1,Dscc1,Ebag9,Efr3a,Eif3e,Eif3h,Emc2,Enpp2,Eny2,Ext1,Fam135b,Fam49b,Fam83a,Fam84b,Fam91a1,Fbxo32,Gm10373,Gm162…	0.0801887	DUP	mouse11
chr17		38959390	39606991	<DUP:TANDEM>							Esp16,Esp18,Esp23,Esp24	0.26324	DUP	mouse11
chr17		39687240	84825265	<DUP:TANDEM>							1110058D11Rik,1600014C23Rik,1700001C19Rik,1700008K24Rik,1700016K05Rik,1700025K24Rik,1700061G19Rik,1700067P10Rik,1700071M16Rik,1700122O11Rik,2310039H08Rik,2410015M20Rik,2410021H03Rik,4930405O22Rik,4930429F11Rik,4930542M03Rik,4930564C03Rik,4930583I09Rik,4932415M13Rik,4933433H22Rik,8430430B14Rik,9130008F23Rik,9830107B12Rik,A230051N06Rik,A530064D06Rik,A730006G06Rik,AI661453,AU016765,AY702103,Aars2,Ab…	0.217929	DUP	mouse11
chr19		46038412	46149760	<DUP:TANDEM>	Ldb1	Ldb1			Gbf1,Pitx3		Elovl3,Ldb1,Nolc1,Pitx3,Pprc1	0.0291667	DUP	mouse11
chr1		122573788	122583507	<DUP:TANDEM>								0.0209424	DUP	mouse11
chr8		87568824	88335726	<DUP:TANDEM>	4933402J07Rik			Brd7			1700096P03Rik,4933402J07Rik,Adcy7,Brd7,Cnep1r1,Gm2716,Heatr3,Mir7071,Papd5,Zfp423	0.0261283	DUP	mouse11
chr11		92708895	95744725	<INV>					Zfp652		Abcc3,Acsf2,Ankrd40,B130006D01Rik,Cacna1g,Car10,Chad,Col1a1,Dlx3,Dlx4,Dlx4os,Eme1,Epn3,Fam117a,Gm11520,Gm11541,Gm11544,Gm11545,Hils1,Itga3,Kat7,Lrrc59,Luc7l3,Mbtd1,Mrpl27,Mycbpap,Ngfr,Nme1,Nme2,Nxph3,Pdk2,Phb,Ppp1r9b,Rsad1,Samd14,Sgca,Slc35b1,Spag9,Spata20,Spop,Tac4,Tmem92,Tob1,Utp18,Wfikkn2,Xylt2,Zfp652os	0.0402477	INV	mouse11
chr11		114992048	114992763	<INV>		Cd300ld	Cd300c2		Cd300ld	Cd300c2		0.0451613	INV	mouse11
chr11		116498678	116500702	<INV>								0.0492228	INV	mouse11
chr11		119095334	120481100	<INV>				Hgs	Mrpl12		0610009L18Rik,2810410L24Rik,2900052L18Rik,A930037H05Rik,Aatk,Actg1,Arl16,Bahcc1,Baiap2,Card14,Ccdc137,Ccdc40,Cep131,Chmp6,Eif4a3,Endov,Faap100,Fscn2,Gaa,Gm11762,Hgs,Mir1932,Mir3065,Mir338,Mir5098,Mir6934,Mir6935,Ndufaf8,Nploc4,Nptx1,Oxld1,Pde6g,Rptor,Rptoros,Sgsh,Slc26a11,Slc38a10,Tbc1d16,Tepsin,Tspan10	0.0547945	INV	mouse11
chr12		12270104	12273575	<INV>	Fam49a			Fam49a			Fam49a	0.353763	INV	mouse11
chr12		12401849	15189387	<INV>							4930448C13Rik,Ddx1,Fam84a,Gm16497,Gm34637,Gm35725,Mycn,Nbas	0.0157255	INV	mouse11
chr12		12475019	38395768	<INV>				Dgkb			1700030C10Rik,2310016D03Rik,2410004P03Rik,2410018L13Rik,4930448C13Rik,4930480M12Rik,4930549C15Rik,4933406C10Rik,4933409F18Rik,5730507C01Rik,6030469F06Rik,9030624G23Rik,9130015A21Rik,Acp1,Adam17,Adi1,Agmo,Agr2,Agr3,Ahr,Alkal2,Allc,Ankmy2,Asap2,Atp6v1c2,Atxn7l1,Atxn7l1os2,Bcap29,Bzw2,C630031E19Rik,Cbll1,Ccdc71l,Cdhr3,Cmpk2,Cog5,Colec11,Cpsf3,Cys1,Dcdc2c,Ddx1,Dgkb,Dld,Dus4l,E2f6,Efcab10,Eipr1,F73004…	0.0230415	INV	mouse11
chr12		12519230	13102718	<INV>							Gm34637,Mycn	0.0149545	INV	mouse11
chr12		13268055	36663064	<INV>		Nbas		Ispd			1700030C10Rik,2310016D03Rik,2410004P03Rik,2410018L13Rik,4930448C13Rik,4930480M12Rik,4930549C15Rik,4933406C10Rik,4933409F18Rik,5730507C01Rik,6030469F06Rik,9030624G23Rik,9130015A21Rik,Acp1,Adam17,Adi1,Agr2,Agr3,Ahr,Alkal2,Allc,Ankmy2,Asap2,Atp6v1c2,Atxn7l1,Atxn7l1os2,Bcap29,Bzw2,C630031E19Rik,Cbll1,Ccdc71l,Cdhr3,Cmpk2,Cog5,Colec11,Cpsf3,Cys1,Dcdc2c,Dld,Dus4l,E2f6,Efcab10,Eipr1,F730043M19Rik,Fam110c…	0.0152091	INV	mouse11
chr12		15288396	51850873	<INV>							1700008C04Rik,1700030C10Rik,1810007C17Rik,2310016D03Rik,2410004P03Rik,2410018L13Rik,3110039M20Rik,4930428E07Rik,4930480M12Rik,4930549C15Rik,4933406C10Rik,4933409F18Rik,5730507C01Rik,6030469F06Rik,9030624G23Rik,9130015A21Rik,Acp1,Adam17,Adi1,Agmo,Agr2,Agr3,Ahr,Alkal2,Allc,Ankmy2,Ap4s1,Arl4a,Asap2,Atp6v1c2,Atxn7l1,Atxn7l1os2,Bcap29,Bzw2,C630031E19Rik,Cbll1,Ccdc71l,Cdhr3,Cmpk2,Coch,Cog5,Colec11,Cpsf…	0.542891	INV	mouse11
chr12		35409233	35409765	<INV>								0.396	INV	mouse11
chr12		35409270	35409504	<INV>								0.428788	INV	mouse11
chr12		35724298	36186091	<INV>				Ankmy2			Agr2,Agr3,Ankmy2,Bzw2,Gm5434,Tspan13	0.0213129	INV	mouse11
chr12		36924466	36946021	<INV>								0.00616861	INV	mouse11
chr12		44711832	54802440	<INV>							1700008C04Rik,1700031P21Rik,1700104L18Rik,1810007C17Rik,3110039M20Rik,Akap6,Ap4s1,Arhgap5,Coch,Dtd2,Eapp,Egln3,Foxg1,G2e3,Gm35135,Gm7550,Gpr33,Heatr5a,Hectd1,Mir1892,Nova1,Npas3,Nubpl,Prkd1,Scfd1,Snx6,Sptssa,Strn3,Stxbp6	0.0130564	INV	mouse11
chr12		44956389	44957160	<INV>	Stxbp6			Stxbp6			Stxbp6	0.123045	INV	mouse11
chr12		51548817	53821407	<INV>				Npas3			1700031P21Rik,Akap6,Ap4s1,Arhgap5,Coch,Dtd2,Gm35135,Gpr33,Heatr5a,Hectd1,Npas3,Nubpl,Strn3	0.42586	INV	mouse11
chr12		53885784	55639935	<INV>	Npas3			Ralgapa1			1110008L16Rik,1700047I17Rik2,1700104L18Rik,2700097O09Rik,Aldoart2,Baz1a,Cfl2,Eapp,Egln3,Fam177a,Gm7550,Insm2,Mir1892,Nfkbia,Npas3,Ppp2r3c,Psma6,Ralgapa1,Snx6,Sptssa,Srp54a,Srp54b,Srp54c	0.803934	INV	mouse11
chr17		39606279	84855884	<INV>							1110058D11Rik,1600014C23Rik,1700001C19Rik,1700008K24Rik,1700016K05Rik,1700025K24Rik,1700061G19Rik,1700067P10Rik,1700071M16Rik,1700122O11Rik,2310039H08Rik,2410015M20Rik,2410021H03Rik,4930405O22Rik,4930429F11Rik,4930542M03Rik,4930564C03Rik,4930583I09Rik,4932415M13Rik,4933433H22Rik,8430430B14Rik,9130008F23Rik,9830107B12Rik,A230051N06Rik,A530064D06Rik,A730006G06Rik,AI661453,AU016765,AY702103,Aars2,Ab…	0.214076	INV	mouse11
chr17		39792363	39793334	<INV>								0.190416	INV	mouse11
chr1		118267935	120583516	<INV>							2900060B14Rik,3110009E18Rik,3830432H09Rik,C1ql2,Cfap221,Clasp1,Dbi,Epb41l5,Gli2,Inhbb,Marco,Mir6346,Nifk,Ptpn4,Ralb,Sctr,Steap3,Tfcp2l1,Tmem177,Tmem185b,Tmem37,Tsn	0.0249377	INV	mouse11
chr1		127831206	138816746	<INV>	Map3k19						4933406M09Rik,9230116N13Rik,AA986860,Adipor1,Adora1,Arl8a,Ascl5,Atp2b4,Atp6v1g3,Avpr1b,Btg2,C4bp,C4bp-ps1,Cacna1s,Camsap2,Cd55,Cd55b,Cdk18,Chil1,Chit1,Cntn2,Csrp1,Ctse,Cxcr4,Cyb5r1,Dars,Ddx59,Dstyk,Dyrk3,Eif2d,Elf3,Elk4,Etnk2,Fam72a,Fcamr,Fcmr,Fmod,Gm10538,Gm15674,Gm15850,Gm19461,Gm19705,Gm28856,Gm4793,Gm5833,Golt1a,Gpr25,Gpr37l1,Igfn1,Ikbke,Il10,Il19,Il20,Il24,Inava,Ipo9,Kdm5b,Kif14,Kif21b,Kiss1…	0.0516796	INV	mouse11
chr2		58577280	173262596	<INV>	Upp2			Pmepa1			0610039K10Rik,1110051M20Rik,1500011K16Rik,1700003F12Rik,1700017J07Rik,1700020A23Rik,1700020I14Rik,1700025C18Rik,1700026D11Rik,1700028P15Rik,1700029I15Rik,1700030C14Rik,1700037H04Rik,1700054M17Rik,1700060C20Rik,1810024B03Rik,2010009K17Rik,2310001K24Rik,2310005A03Rik,2500004C02Rik,2810002D19Rik,2810405F15Rik,2900093K20Rik,2900097C17Rik,3110099E03Rik,3300002I08Rik,4631405J19Rik,4833423E24Rik,4921508…	0.0220049	INV	mouse11
chr2		94477073	150817808	<INV>				Pygb			1500011K16Rik,1700020A23Rik,1700020I14Rik,1700026D11Rik,1700037H04Rik,1700054M17Rik,1810024B03Rik,2810405F15Rik,3110099E03Rik,3300002I08Rik,4921508D12Rik,4930402H24Rik,4930412B13Rik,4930430A15Rik,4930473A02Rik,4930517E11Rik,4930528P14Rik,4930533B01Rik,4930545L23Rik,4930547E08Rik,4930583P06Rik,4931402G19Rik,4931422A03Rik,4933406D12Rik,5330413P13Rik,6430503K07Rik,8030411F24Rik,9230104L09Rik,9630028…	0.0507463	INV	mouse11
chr2		139856900	150818399	<INV>	Tasp1			Pygb			3300002I08Rik,4933406D12Rik,6430503K07Rik,8030411F24Rik,9230104L09Rik,A530006G24Rik,A930019D19Rik,AI646519,Acss1,Apmap,BC039771,Banf2,Bfsp1,Cd93,Cfap61,Crnkl1,Cst10,Cst11,Cst12,Cst13,Cst3,Cst7,Cst8,Cst9,Cstl1,Dstn,Dtd1,Dzank1,E130215H24Rik,Entpd6,Esf1,Flrt3,Foxa2,Gm14092,Gm14124,Gm14139,Gm38402,Gm5535,Gzf1,Insm1,Kat14,Kif16b,Kif16bos,Kiz,Macrod2,Mgme1,Naa20,Napb,Ndufaf5,Nkx2-2,Nkx2-2os,Nkx2-4,Nxt…	0.03	INV	mouse11
chr2		143780062	146000061	<INV>	Pcsk2,Pcsk2os2						BC039771,Banf2,Bfsp1,Cfap61,Crnkl1,Dstn,Dtd1,Dzank1,Gm14092,Gm38402,Gm5535,Kat14,Mgme1,Naa20,Ovol2,Pcsk2,Pcsk2os2,Pet117,Polr3f,Rbbp9,Rin2,Rrbp1,Scp2d1,Sec23b,Slc24a3,Smim26,Snord17,Snx5,Zfp133-ps	0.0422886	INV	mouse11
chr6		139651534	139818036	<INV>	Pik3c2g			Pik3c2g			Pik3c2g	0.0791557	INV	mouse11
chr10	chr6	12981334	139814304	C]chr6:139814304]				Pik3c2g				0.131016	TRA	mouse11
chr10	chr6	12981432	31168172	[chr6:31168172[C				Lncpint				0.106101	TRA	mouse11
chr11	chr3	22899135	89782555	]chr3:89782555]T			Commd1	Ube2q1				0.137681	TRA	mouse11
chr11	chr14	22953870	21769415	T[chr14:21769415[	Commd1			Samd8				0.132964	TRA	mouse11
chr11	chr17	75626074	31235138	[chr17:31235138[G	Pitpna	Inpp5k		Ubash3a				0.0174672	TRA	mouse11
chr11	chr17	112446917	83556165	[chr17:83556165[T								0.210623	TRA	mouse11
chr11	chr17	112454293	83573297	G]chr17:83573297]								0.246296	TRA	mouse11
chr11	chr17	112922948	84823525	TGAGCAC[chr17:84823525[								0.249513	TRA	mouse11
chr11	chr17	112944913	83566443	]chr17:83566443]TT								0.228873	TRA	mouse11
chr11	chr17	112963903	84857345	]chr17:84857345]C								0.241026	TRA	mouse11
chr11	chr17	112969250	83567983	GCC[chr17:83567983[								0.259325	TRA	mouse11
chr11	chr17	115012771	92500448	A[chr17:92500448[								0.0276074	TRA	mouse11
chr11	chr17	120227302	93407016	C[chr17:93407016[	2900052L18Rik							0.0151899	TRA	mouse11
chr11	chr3	120347257	145931854	]chr3:145931854]G	Actg1	0610009L18Rik	Mir6935	Bcl10				0.0993976	TRA	mouse11
chr14	chr3	20608963	129689478	G]chr3:129689478]	Usp54			Egf				0.178571	TRA	mouse11
chr14	chr6	20610714	31168062	]chr6:31168062]A	Usp54			Lncpint				0.128395	TRA	mouse11
chr14	chr9	21613411	96631321	A[chr9:96631321[	Kat6b			Rasa2				0.136628	TRA	mouse11
chr14	chr11	21769415	22953870	]chr11:22953870]T	Samd8			Commd1				0.132964	TRA	mouse11
chr14	chr3	22569481	94316296	[chr3:94316296[G	Lrmda			Them4				0.114865	TRA	mouse11
chr14	chr1	25575141	93793707	]chr1:93793707]T	Zmiz1			Dtymk		Atg4b		0.122905	TRA	mouse11
chr14	chrY	50720038	15474544	[chrY:15474544[AGCC								0.0617284	TRA	mouse11
chr15	chr9	40475896	117161940	A[chr9:117161940[				Rbms3				0.0412371	TRA	mouse11
chr15	chr8	72417823	22875439	[chr8:22875439[T				Kat6a				0.0361991	TRA	mouse11
chr15	chr8	72421323	22731502	]chr8:22731502]T								0.0446009	TRA	mouse11
chr16	chr17	67397162	10844814	]chr17:10844814]C	Cadm2			Prkn	Pacrg			0.107692	TRA	mouse11
chr17	chr16	10844814	67397162	T[chr16:67397162[	Prkn	Pacrg		Cadm2				0.107692	TRA	mouse11
chr17	chr11	31235138	75626074	[chr11:75626074[T	Ubash3a			Pitpna	Inpp5k			0.0174672	TRA	mouse11
chr17	chr11	83556163	112446919	[chr11:112446919[C								0.210623	TRA	mouse11
chr17	chr11	83566443	112944913	GT[chr11:112944913[								0.228873	TRA	mouse11
chr17	chr11	83567983	112969250	]chr11:112969250]CCC								0.259325	TRA	mouse11
chr17	chr11	83573295	112454295	A]chr11:112454295]								0.246296	TRA	mouse11
chr17	chr11	84823525	112922948	]chr11:112922948]GAGCACC								0.249513	TRA	mouse11
chr17	chr11	84857345	112963903	A[chr11:112963903[								0.241026	TRA	mouse11
chr17	chr11	92500448	115012771	]chr11:115012771]A								0.0276074	TRA	mouse11
chr17	chr11	93407016	120227302	]chr11:120227302]C				2900052L18Rik				0.0151899	TRA	mouse11
chr1	chr6	23237532	139644142	A]chr6:139644142]				Pik3c2g				0.0824468	TRA	mouse11
chr1	chr14	93793707	25575141	C[chr14:25575141[	Dtymk		Atg4b	Zmiz1				0.122905	TRA	mouse11
chr1	chr6	93816710	5279263	[chr6:5279263[A	Ing5			Pon2				0.119883	TRA	mouse11
chr1	chr2	127814775	58368755	ATAA]chr2:58368755]			Map3k19					0.039627	TRA	mouse11
chr1	chr2	138816438	58577073	A]chr2:58577073]				Upp2				0.0250569	TRA	mouse11
chr2	chr1	58368755	127814775	CTTA]chr1:127814775]						Map3k19		0.039627	TRA	mouse11
chr2	chr1	58577072	138816439	C]chr1:138816439]	Upp2							0.0250569	TRA	mouse11
chr3	chr9	86499224	96621727	]chr9:96621727]T	Lrba			Rasa2				0.178042	TRA	mouse11
chr3	chr11	89782555	22899135	A[chr11:22899135[	Ube2q1					Commd1		0.137681	TRA	mouse11
chr3	chr14	94316295	22569482	[chr14:22569482[C	Them4			Lrmda				0.114865	TRA	mouse11
chr3	chr6	94875556	5297144	G[chr6:5297144[	Pogz			Pon2				0.156069	TRA	mouse11
chr3	chr4	94880890	89066328	]chr4:89066328]C	Pogz		Psmb4	Wincr1				0.138587	TRA	mouse11
chr3	chr14	129689478	20608963	T]chr14:20608963]	Egf			Usp54				0.178571	TRA	mouse11
chr3	chr11	145931854	120347257	G[chr11:120347257[	Bcl10			Actg1	0610009L18Rik	Mir6935		0.0993976	TRA	mouse11
chr4	chr3	89066328	94880890	T[chr3:94880890[	Wincr1			Pogz		Psmb4		0.138587	TRA	mouse11
chr6	chr1	5279261	93816712	[chr1:93816712[C	Pon2			Ing5				0.119883	TRA	mouse11
chr6	chr3	5297144	94875556	]chr3:94875556]G	Pon2			Pogz				0.156069	TRA	mouse11
chr6	chr14	31168062	20610714	G[chr14:20610714[	Lncpint			Usp54				0.128395	TRA	mouse11
chr6	chr10	31168170	12981434	[chr10:12981434[T	Lncpint							0.106101	TRA	mouse11
chr6	chr1	139644141	23237533	A]chr1:23237533]	Pik3c2g							0.0824468	TRA	mouse11
chr6	chr10	139814304	12981334	C]chr10:12981334]	Pik3c2g							0.131016	TRA	mouse11
chr8	chr15	22731502	72421323	C[chr15:72421323[								0.0446009	TRA	mouse11
chr8	chr15	22875438	72417824	[chr15:72417824[A	Kat6a							0.0361991	TRA	mouse11
chr9	chr3	96621727	86499224	G[chr3:86499224[	Rasa2			Lrba				0.178042	TRA	mouse11
chr9	chr14	96631321	21613411	]chr14:21613411]T	Rasa2			Kat6b				0.136628	TRA	mouse11
chr9	chr15	117161940	40475896	]chr15:40475896]G	Rbms3							0.0412371	TRA	mouse11
chrY	chr14	15474544	50720038	[chr14:50720038[GCTG								0.0617284	TRA	mouse11
