# Supplementary material for: Genomic landscape of a mouse model of diffuse-type gastric adenocarcinoma
Source: Gastric Cancer. 2021 Aug 13;25(1):83–95. doi: 10.1007/s10120-021-01226-0 (PMC8732846; doi:10.1007/s10120-021-01226-0)
Supplement: Supplementary file 4 — Supplementary file4 (XLS 56 KB) [file 10120_2021_1226_MOESM4_ESM.xls]

## Sheet: mouse1
Hugo Symbol	Variant Classification	Chr	Start	End	Variant Type	AAChange	Transcript Id	REF	ALT	Variant Allele Frequency	Variant Reads
Gtsf1	Missense_Mutation	chr15	103425486	103425486	SNP	p.K21T	NM_028797	T	G	0.32	15
Tssk1	Missense_Mutation	chr16	17894404	17894404	SNP	p.L18V	NM_009435	T	G	0.297	25
Vmn2r93	Missense_Mutation	chr17	18325954	18325954	SNP	p.N696T	NM_001104542	A	C	0.16	12
Col11a2	Missense_Mutation	chr17	34061510	34061510	SNP	p.G1279E	NM_001317722	G	A	0.095	7
Olfr93	Missense_Mutation	chr17	37151295	37151295	SNP	p.T226P	NM_001011813	T	G	0.132	10
Col6a1	Missense_Mutation	chr10	76714681	76714681	SNP	p.T517A	NM_009933	T	C	0.199	15
Fbn2	Missense_Mutation	chr18	58036983	58036983	SNP	p.G2239R	NM_010181	C	G	0.087	5
Loxhd1	Nonsense_Mutation	chr18	77341984	77341984	SNP	p.W525X	NM_172834	G	A	0.115	6
Dnah7c	Missense_Mutation	chr1	46636494	46636494	SNP	p.K1648R	NM_001310335	A	G	0.231	15
Olfr1412	Missense_Mutation	chr1	92588533	92588533	SNP	p.F68V	NM_146277	T	G	0.188	13
Myf5	Missense_Mutation	chr10	107485829	107485829	SNP	p.R35G	NM_008656	T	C	0.213	14
Nav3	Missense_Mutation	chr10	109704853	109704853	SNP	p.R1972I	NM_001081035	C	A	0.071	4
Stpg3	Missense_Mutation	chr2	25213547	25213547	SNP	p.P177A	NM_028961	G	C	0.258	20
Olfr368	Missense_Mutation	chr2	37332589	37332589	SNP	p.F281L	NM_146374	T	C	0.221	18
Orm1	Missense_Mutation	chr4	63346076	63346076	SNP	p.L123R	NM_008768	T	G	0.084	6
N4bp2	Missense_Mutation	chr5	65812004	65812004	SNP	p.Q1370K	NM_001024917	C	A	0.203	15
Ttc28	Missense_Mutation	chr5	111286231	111286231	SNP	p.P2346L	NM_001267622	C	T	0.161	12
Ncor2	Missense_Mutation	chr5	125118642	125118642	SNP	p.P129L	NM_011424	G	A	0.192	19
Nobox	Missense_Mutation	chr6	43305642	43305642	SNP	p.S277N	NM_130869	C	T	0.225	16
Hpgds	Missense_Mutation	chr6	65135691	65135691	SNP	p.L46F	NM_019455	G	A	0.095	5
Grik5	Missense_Mutation	chr7	25015401	25015401	SNP	p.S723P	NM_008168	A	G	0.073	4
Lipe	Missense_Mutation	chr7	25385498	25385498	SNP	p.Q225H	NM_010719	C	G	0.1	8
Rasgef1c	Missense_Mutation	chr11	49960567	49960567	SNP	p.T203M	NM_029004	C	T	0.09	7
Abca15	Missense_Mutation	chr7	120350856	120350856	SNP	p.L518M	NM_177213	T	A	0.311	19
Cars	Missense_Mutation	chr7	143574596	143574596	SNP	p.K357T	NM_013742	T	G	0.326	16
Acaca	Missense_Mutation	chr11	84256734	84256734	SNP	p.L673P	NM_133360	T	C	0.379	21
Cdh11	Missense_Mutation	chr8	102664605	102664605	SNP	p.K333T	NM_009866	T	G	0.162	14
Ncam1	Missense_Mutation	chr9	49569858	49569858	SNP	p.S32I	NM_010875	C	A	0.211	14
Trpc5	Missense_Mutation	chrX	144382656	144382656	SNP	p.C924R	NM_009428	A	G	0.145	4
Cenpc1	In_Frame_Del	chr5	86060828	86060830	DEL	p.8_9del	NM_001345902	ATGT	A	0.26	18
Gpr135	Missense_Mutation	chr12	72070624	72070624	SNP	p.L123Q	NM_181752	A	T	0.134	10
Dnah1	Missense_Mutation	chr14	31269784	31269784	SNP	p.K3087T	NM_001033668	T	G	0.256	22

## Sheet: mouse2
Hugo Symbol	Variant Classification	Chr	Start	End	Variant Type	AAChange	Transcript Id	REF	ALT	Variant Allele Frequency	Variant Reads
Fryl	Frame_Shift_Del	chr5	73099952	73099952	DEL	p.A751fs	NM_028194	CG	C	0.088	7
Trdn	Missense_Mutation	chr10	33437743	33437743	SNP	p.K502N	NM_029726	A	C	0.116	8
Dcbld1	Missense_Mutation	chr10	52319628	52319628	SNP	p.A382T	NM_025705	G	A	0.077	6
Nt5dc3	Missense_Mutation	chr10	86821005	86821005	SNP	p.K336T	NM_175331	A	C	0.107	5
Rps6kl1	Missense_Mutation	chr12	85139489	85139489	SNP	p.R282W	NM_146244	G	A	0.13	8
Ldb3	Nonsense_Mutation	chr14	34566867	34566867	SNP	p.R254X	NM_001039075	G	A	0.102	6
Osr2	Missense_Mutation	chr15	35302868	35302868	SNP	p.T269N	NM_054049	C	A	0.066	5
Apol7a	Nonsense_Mutation	chr15	77389810	77389810	SNP	p.E151X	NM_029419	C	A	0.108	6
Pabpc6	Missense_Mutation	chr17	9669211	9669211	SNP	p.S137F	NM_001163836	G	A	0.11	8
Tmprss3	Missense_Mutation	chr17	31193475	31193475	SNP	p.C164Y	NM_001163776	C	T	0.072	5
Pcsk5	Missense_Mutation	chr19	17439110	17439110	SNP	p.A1658V	NM_001190483	G	A	0.089	6
Unc80	Missense_Mutation	chr1	66623330	66623330	SNP	p.E1781K	NM_175510	G	A	0.159	12
Kif26b	Missense_Mutation	chr1	178932220	178932220	SNP	p.R2111C	NM_001161665	C	T	0.125	7
Zfhx4	Missense_Mutation	chr3	5403559	5403559	SNP	p.C2926S	NM_030708	T	A	0.06	4
Med12l	Missense_Mutation	chr3	59037720	59037720	SNP	p.G122E	NM_177855	G	A	0.086	5
Chrnb2	Missense_Mutation	chr3	89762492	89762492	SNP	p.R91H	NM_009602	C	T	0.137	6
Gpsm2	Missense_Mutation	chr3	108686996	108686996	SNP	p.P423S	NM_029522	G	A	0.056	3
Astn2	Missense_Mutation	chr4	65912567	65912567	SNP	p.I595S	NM_207109	A	C	0.062	4
Hivep3	Missense_Mutation	chr4	120132217	120132217	SNP	p.S1955L	NM_010657	C	T	0.127	7
Disp3	Missense_Mutation	chr4	148256875	148256875	SNP	p.L714I	NM_001083342	G	T	0.089	4
Srrm4	Missense_Mutation	chr5	116444869	116444869	SNP	p.R509H	NM_026886	C	T	0.106	7
Vmn1r175	Missense_Mutation	chr7	23808363	23808363	SNP	p.S280R	NM_001166727	T	G	0.085	5
Olfr308	Missense_Mutation	chr7	86321913	86321913	SNP	p.L13H	NM_146621	A	T	0.063	3
Olfr623	Missense_Mutation	chr7	103661091	103661091	SNP	p.D53G	NM_147122	T	C	0.169	8
Gm1966	Missense_Mutation	chr7	106597737	106597737	SNP	p.K2100M	NM_001277183	T	A	0.108	7
Olfr703	Missense_Mutation	chr7	106844892	106844892	SNP	p.F94I	NM_146596	T	A	0.094	5

## Sheet: mouse3
Hugo Symbol	Variant Classification	Chr	Start	End	Variant Type	AAChange	Transcript Id	REF	ALT	Variant Allele Frequency	Variant Reads
E030030I06Rik	Missense_Mutation	chr10	22148492	22148492	SNP	p.V174A	NM_001254745	A	G	0.32	28
Vwa8	Nonsense_Mutation	chr14	79086751	79086751	SNP	p.R1165X	NM_027906	C	T	0.134	17
Pou4f1	Nonsense_Mutation	chr14	104467668	104467668	SNP	p.Y22X	NM_011143	G	T	0.238	28
Cldn1	Missense_Mutation	chr16	26371622	26371622	SNP	p.A2G	NM_016674	G	C	0.089	7
Crybg3	Missense_Mutation	chr16	59557385	59557385	SNP	p.R1169C	NM_174848	G	A	0.067	6
Slc9a3r2	Missense_Mutation	chr17	24641841	24641841	SNP	p.I242M	NM_023055	T	C	0.166	17
Pcdha8	Missense_Mutation	chr18	36992557	36992557	SNP	p.L31V	NM_201243	C	G	0.254	24
Sox17	Missense_Mutation	chr1	4492236	4492236	SNP	p.A247V	NM_011441	G	A	0.299	33
Arhgef4	Missense_Mutation	chr1	34723298	34723298	SNP	p.R545H	NM_001368773	G	A	0.112	12
Olfr1047	Missense_Mutation	chr2	86228948	86228948	SNP	p.V8L	NM_147012	C	G	0.145	17
Olfr1151	Missense_Mutation	chr2	87857604	87857604	SNP	p.M143R	NM_146638	T	G	0.144	17
Sirpb1b	Missense_Mutation	chr3	15574914	15574914	SNP	p.S13C	NM_001173460	T	A	0.102	5
Dchs2	Missense_Mutation	chr3	83270771	83270771	SNP	p.S1044T	NM_001357165	T	A	0.483	61
Hsd3b2	Missense_Mutation	chr3	98712289	98712289	SNP	p.I113M	NM_153193	G	C	0.447	57
Pabpc4	Missense_Mutation	chr4	123283682	123283682	SNP	p.T23S	NM_148917	C	G	0.323	19
Slco1a4	Missense_Mutation	chr6	141817853	141817853	SNP	p.K379T	NM_030687	T	G	0.097	11
Nlrc5	Missense_Mutation	chr8	94475748	94475748	SNP	p.G159R	NM_001033207	G	C	0.104	15
Cadm1	Missense_Mutation	chr9	47530415	47530415	SNP	p.A15T	NM_207676	G	A	0.072	6

## Sheet: mouse7
Hugo Symbol	Variant Classification	Chr	Start	End	Variant Type	AAChange	Transcript Id	REF	ALT	Variant Allele Frequency	Variant Reads
Rnf144a	Missense_Mutation	chr12	26317729	26317729	SNP	p.E193K	NM_001081977	C	T	0.096	9
Eml5	Missense_Mutation	chr12	98802403	98802403	SNP	p.I1471R	NM_001081191	A	C	0.077	7
Vmn1r209	Missense_Mutation	chr13	22805794	22805794	SNP	p.V242A	NM_001013787	A	G	0.133	11
4930474N05Rik	Missense_Mutation	chr14	36096687	36096687	SNP	p.L214H	NM_175008	T	A	0.054	5
Sema5b	Missense_Mutation	chr16	35646273	35646273	SNP	p.V182I	NM_013661	G	A	0.074	5
Tjp2	Missense_Mutation	chr19	24120854	24120854	SNP	p.E481D	NM_001360392	T	G	0.138	13
Secisbp2l	Missense_Mutation	chr2	125750425	125750425	SNP	p.M625I	NM_177608	C	T	0.1	8
Fgd5	Missense_Mutation	chr6	91989335	91989335	SNP	p.T850P	NM_172731	A	C	0.075	6
Olfr18	Missense_Mutation	chr9	20314732	20314732	SNP	p.G63R	NM_146563	C	G	0.085	7
Pabpc5	Missense_Mutation	chrX	119928219	119928219	SNP	p.T77K	NM_053114	C	A	0.119	6
Lrrc4b	Frame_Shift_Del	chr7	44462119	44462119	DEL	p.G472fs	NM_198250	AG	A	0.172	11

## Sheet: mouse9
Hugo Symbol	Variant Classification	Chr	Start	End	Variant Type	AAChange	Transcript Id	REF	ALT	Variant Allele Frequency	Variant Reads
Lrrk2	Missense_Mutation	chr15	91749674	91749674	SNP	p.R1325C	NM_025730	C	T	0.067	7
Krt84	Missense_Mutation	chr15	101532415	101532415	SNP	p.G114E	NM_008474	C	T	0.118	8
Smc4	Missense_Mutation	chr3	69031532	69031532	SNP	p.N972D	NM_133786	A	G	0.056	7
Dchs2	Missense_Mutation	chr3	83354330	83354330	SNP	p.D2635G	NM_001357165	A	G	0.073	6
Aldoc	In_Frame_Ins	chr11	78325139	78325139	INS	p.R157delinsRN	NM_001303423	G	GCAA	0.137	12

## Sheet: mouse10
Hugo Symbol	Variant Classification	Chr	Start	End	Variant Type	AAChange	Transcript Id	REF	ALT	Variant Allele Frequency	Variant Reads
Nlk	Missense_Mutation	chr11	78696026	78696026	SNP	p.A81T	NM_008702	C	T	0.137	12
Sacs	Missense_Mutation	chr14	61205512	61205512	SNP	p.A1669V	NM_015788	C	T	0.181	20
Zbtb22	Missense_Mutation	chr17	33917888	33917888	SNP	p.D336N	NM_020625	G	A	0.173	17
Aox3	Missense_Mutation	chr1	58186284	58186284	SNP	p.R1180K	NM_023617	G	A	0.069	8
Ube2l6	Missense_Mutation	chr2	84809131	84809131	SNP	p.K146T	NM_019949	A	C	0.133	12
Gbp2	Nonsense_Mutation	chr3	142624655	142624655	SNP	p.Q91X	NM_010260	C	T	0.156	10
Pan3	Splice_Site	chr5	147531216	147531216	SNP	.	.	G	A	0.139	21
Tfec	Missense_Mutation	chr6	16835255	16835255	SNP	p.H175N	NM_031198	G	T	0.114	15
Sec1	Missense_Mutation	chr7	45678642	45678642	SNP	p.T327M	NM_001271578	G	A	0.111	10
Cyld	Missense_Mutation	chr8	88719359	88719359	SNP	p.D325E	NM_001276279	C	A	0.078	9
Sult5a1	Missense_Mutation	chr8	123145437	123145437	SNP	p.S222N	NM_020564	C	T	0.146	17
Olfr835	Missense_Mutation	chr9	19035681	19035681	SNP	p.K186T	NM_001012266	A	C	0.139	14
AW551984	Missense_Mutation	chr9	39597093	39597093	SNP	p.I376L	NM_178737	T	G	0.169	14

## Sheet: mouse11
Hugo Symbol	Variant Classification	Chr	Start	End	Variant Type	AAChange	Transcript Id	REF	ALT	Variant Allele Frequency	Variant Reads
Nckap5l	Missense_Mutation	chr15	99425685	99425685	SNP	p.A979V	NM_001001884	G	A	0.249	30
Calcoco1	Missense_Mutation	chr15	102713918	102713918	SNP	p.R263G	NM_026192	G	C	0.06	5
Cebpb	Missense_Mutation	chr2	167689625	167689625	SNP	p.F202L	NM_009883	T	C	0.111	8
Zfhx4	Missense_Mutation	chr3	5242601	5242601	SNP	p.A296P	NM_030708	G	C	0.08	8
Il12rb1	Missense_Mutation	chr8	70815740	70815740	SNP	p.T376A	NM_008353	A	G	0.087	11
Myo1e	Missense_Mutation	chr9	70398772	70398772	SNP	p.P1100T	NM_181072	C	A	0.081	7
