# Supplementary material for: Genomic landscape of a mouse model of diffuse-type gastric adenocarcinoma
Source: Gastric Cancer. 2021 Aug 13;25(1):83–95. doi: 10.1007/s10120-021-01226-0 (PMC8732846; doi:10.1007/s10120-021-01226-0)
Supplement: Supplementary file 5 — Supplementary file5 (XLS 496 KB) [file 10120_2021_1226_MOESM5_ESM.xls]

## Sheet: all.focal.CNV.genes
mouse.NCBI.Gene.ID	RefGene.symbol	mouse1	mouse2	mouse3	mouse6	mouse7	mouse9	mouse10	mouse11
69065	Chac1							6
68142	Ino80							6
241624	Exd1							6
56398	Chp1							6
66602	1700020I14Rik							6
70645	Oip5							6
108907	Nusap1							6
69702	Ndufaf1							6
76246	Rtf1							6
228550	Itpka							6
17005	Ltk							6
214968	Sema6d							6
74702	4930517E11Rik							6
75946	4930583P06Rik							6
317750	Slc24a5							6
17876	Myef2							6
381418	Ctxn2							6
20495	Slc12a1							6
110074	Dut							6
14118	Fbn1							6
99100	Cep152							6
271849	Shc4							6
58521	Eid1							6
70354	Secisbp2l							6
12848	Cops2							6
69976	Galk2							6
75823	Fam227b							6
14178	Fgf7							6
69185	Dtwd1							6
241633	Atp8b4							6
26458	Slc27a2							6
15186	Hdc							6
14391	Gabpb1							6
84092	Usp8							6
75083	Usp50							6
58800	Trpm7							6
66552	Sppl2a							6
102466258	Mir3473g							6
108011	Ap4e1							6
109778	Blvra							6
215387	Ncaph							6
73338	Itpripl1							6
329509	1810024B03Rik							6
320632	Snrnp200							6
26371	Ciao1							6
69470	Tmem127							6
99138	Stard7							6
13537	Dusp2							6
215095	Astl							6
11552	Adra2b							6
215456	Gpat2							6
68126	Fahd2a							6
56461	Kcnip3							6
192212	Prom2							6
72180	Zfp661							6
77721	Mrps5							6
17153	Mal							6
228576	Mall							6
53885	Nphp1							6
67885	1500011K16Rik							6
12235	Bub1							6
74121	Acoxl							6
12125	Bcl2l11							6
100043424	Gm14005							6
241634	Spdye4c							6
17222	Anapc1							6
17289	Mertk							6
72477	Tmem87b							6
70370	Fbln7							6
57432	Zc3h8							6
78751	Zc3h6							6
69737	Ttl							6
20017	Polr1b							6
66170	Chchd5							6
100048701	AI847159							6
20515	Slc20a1							6
329513	A730036I17Rik							6
70466	Ckap2l							6
100503468	Gm14023							6
16175	Il1a							6
16176	Il1b							6
329514	Il1bos							6
228592	F830045P16Rik							6
19261	Sirpa							6
18610	Pdyn							6
654409	Stk35os1							6
67333	Stk35							6
21818	Tgm3		4
102466628	Mir6339		4
99169	AU015228		4
241636	Tgm6		4
20638	Snrpb		4
192140	Tmc2		4
67134	Nop56		4
100217452	Snord110		4
100217428	Snord57		4
170718	Idh3b		4
228598	Ebf4		4
56264	Cpxm1		4
75656	1700020A23Rik		4
66766	Tmem239		4
319513	Pced1a		4
80743	Vps16		4
19262	Ptpra		4
321014	4930473A02Rik		4
99045	Mrps26		4
18429	Oxt		4
11998	Avp		4
140629	Ubox5		4
380601	Fastkd5		4
241638	Lzts3		4
77006	Ddrgk1		4
16434	Itpa		4
269356	Slc4a11		4
228602	4930402H24Rik		4
100043766	Gm14057		4
613258	A730017L22Rik		4
11990	Atrn		4
14588	Gfra4		4
102465606	Mir6973b		4
110751	Adam33		4
20612	Siglec1		4
72630	Hspa12b		4
67326	1700037H04Rik		4
70997	Spef1		4
12616	Cenpb		4
12531	Cdc25b		4
69596	Ap5s1		4
228607	Mavs		4
74450	Pank2		4
723825	Mir103-2		4
51902	Rnf24		4
228608	Smox		4
11550	Adra1d		4
414081	5330413P13Rik		4
71995	Erv3		4
19122	Prnp		4
111368	Prn		4
26434	Prnd		4
215653	Rassf2		4
54338	Slc23a2		4
70612	Tmem230		4					6
18538	Pcna		4					6
110911	Cds2		4					6
246313	Prokr2		4					6
70845	4921508D12Rik		4					6
70371	1700026D11Rik		4					6
74182	Gpcpd1		4					6
767814	AU019990		4					6
73747	Shld1		4					6
12653	Chgb		4					6
66926	Trmt6		4					6
66634	Mcm8		4					6
66586	Crls1		4					6
320974	Lrrn4		4					6
241639	Fermt1		4					6
12156	Bmp2							6
100526500	Mir3090							6
15112	Hao1							6
52837	Tmx4							6
18795	Plcb1							6
78805	4930545L23Rik							6
320684	9630028H03Rik							6
18798	Plcb4							6
76161	Lamp5							6
241656	Pak7							6
319196	Ankef1							6
20614	Snap25							6
228684	Sel1l2		4
72899	Macrod2		4
71436	Flrt3		4
16558	Kif16b		4
75053	Kif16bos		4
20639	Snrpb2		4
57329	Otor		4
378776	Pcsk2os1		4
18549	Pcsk2		4
378775	Pcsk2os2		4
12075	Bfsp1		4
56431	Dstn		4
81910	Rrbp1		4
403171	Banf2		4
69178	Snx5		4
100313519	Snord17		4
74528	Mgme1		4
107586	Ovol2		4
228714	Kat14		4
100048644	Pet117		4
668917	Zfp133-ps		4
171588	Gm38402		4
241688	Dzank1		4
70408	Polr3f		4
26450	Rbbp9		4
27054	Sec23b		4
228715	Smim26		4
66044	Dtd1		4
66328	Scp2d1		4
94249	Slc24a3		4
627302	Gm14092		4
408057	BC039771		4
74030	Rin2		4
67877	Naa20		4
66877	Crnkl1		4
78774	Cfap61		4
53626	Insm1		4
241694	Ralgapa2		4
77806	A930019D19Rik		4
74065	4933406D12Rik		4
228730	Kiz		4
24128	Xrn2		4
228731	Nkx2-4		4
18088	Nkx2-2		4
100313531	Nkx2-2os		4
78068	6430503K07Rik		4
99041	AI646519		4
18503	Pax1		4
381384	A530006G24Rik		4
15376	Foxa2		4
20608	Sstr4		4
21824	Thbd		4
17064	Cd93		4
56488	Nxt1		4
74533	Gzf1		4
17957	Napb		4
228756	Cstl1		4
78240	Cst11		4
78609	8030411F24Rik		4
69362	Cst12		4
13012	Cst8		4
69294	Cst13		4
13013	Cst9		4
77705	9230104L09Rik		4
13010	Cst3		4
58214	Cst10		4
433485	Syndig1		4
104348	Zfp120		4
100271882	Gm14139		4
245174	Zfp937		4
100216455	Gm14124		4
69277	3300002I08Rik		4
668923	Zfp442		4
545471	Zfp345		4
13011	Cst7		4				4
71881	Apmap		4				4
68738	Acss1		4				4
109344	E130215H24Rik		4				4
114889	Vsx1		4				4
12497	Entpd6		4				4
110078	Pygb		4				4
76192	Abhd12		4				4
69270	Gins1		4				4
78177	Ninl		4				4
67311	Nanp		4				4
433486	Gm14151		4				4
74660	4930442J19Rik		4				4
100125594	LOC100125594		4				4
381393	4921509C19Rik		4				4
386649	Nsfl1c		4				4
14225	Fkbp1a		4				4
228765	Sdcbp2		4				4
241727	Snph		4				4
668929	Rad21l		4				4
108832	Tmem74b		4				4
228769	Psmf1		4				4
228770	Rspo4		4				4
11602	Angpt4		4				4
100316704	Mir1953		4				4
73847	Fam110a		4				4
69698	Slc52a3		4				4
545474	Scrt2		4				4
76650	Srxn1		4				4
21407	Tcf15		4				4
12995	Csnk2a1		4				4
67231	Tbc1d20		4				4
24105	Rbck1		4				4
228775	Trib3		4				4
791417	Gm14164		4				4
228777	Nrsn2		4				4
20667	Sox12		4				4
67917	Zcchc3		4				4
228778	6820408C15Rik		4				4
629114	Defb23		4				4
319579	Defb20		4				4
442835	Defb22		4				4
654457	Defb26		4				4
545475	Defb28		4				4
75400	Defb29		4				4
403172	Defb21		4				4
246700	Defb19		4				4
433490	Defb45		4				4
266620	Defb36		4				4
654459	Defb25		4				4
19700	Rem1		4				4
14950	H13		4				4
66405	Mcts2		4				4
15901	Id1		4				4
84682	Cox4i2		4				4
12048	Bcl2l1		4				4
72119	Tpx2		4				4
100885834	Mir5622		4				4
228785	Mylk2		4				4
14239	Foxs1		4				4
252864	Dusp15		4				4
74711	Ttll9		4				4
68559	Pdrg1		4				4
228787	Xkr7		4				4
228788	Ccm2l		4				4
15162	Hck		4				4
99237	Tm9sf4		4				4
241732	Tspyl3		4				4
54711	Plagl2		4				4
140484	Pofut1		4				4
16569	Kif3b		4				4
72326	2500004C02Rik		4				4
228790	Asxl1		4				4
329540	Nol4l		4				4
99311	Commd7		4				4
13436	Dnmt3b		4				4
13589	Mapre1		4				4
100504221	Efcab8		4				4
76407	Sun5		4				4
66557	Bpifb2		4				4
228796	Bpifb6		4				4
378700	Bpifb3		4				4
381399	Bpifb4		4				4
545477	Bpifa6		4				4
19194	Bpifa2		4				4
73388	Bpifa3		4				4
18843	Bpifa1		4				4
67135	Bpifa5		4				4
228801	Bpifb1		4				4
228802	Bpifb5		4				4
71425	Bpifb9a		4				4
433492	Bpifb9b		4				4
66971	Cdk5rap1		4				4
20648	Snta1		4				4
12396	Cbfa2t2		4				4
56846	Necab3		4				4
75480	1700003F12Rik		4				4
70362	Actl10		4				4
13555	E2f1		4				4
59038	Pxmp4		4				4
228807	Zfp341		4				4
75608	Chmp4b		4				4
19383	Raly		4				4
67204	Eif2s2		4				4
50518	a		4				4
269378	Ahcy		4				4
100504268	2310005A03Rik		4				4
16396	Itch		4				4
67068	Dynlrb1		4				4
66734	Map1lc3a		4				4
228812	Pigu		4				4
735287	Mir695		4				4
68728	Trp53inp2		4				4
56406	Ncoa6		4				4
207182	Ggt7		4				4
60525	Acss2		4				4
74945	Acss2os		4				4
14854	Gss		4				4
668940	Myh7b		4				4
735275	Mir499		4				4
56407	Trpc4ap		4				4
108687	Edem2		4				4
19124	Procr		4				4
17391	Mmp24		4				4
613262	BC029722		4				4
16418	Eif6		4				4
71405	Fam83c		4				4
56046	Uqcc1		4				4
14563	Gdf5		4				4
16328	Cep250		4				4
320095	6430550D23Rik		4				4
66366	Ergic3		4				4
74562	Fer1l4		4				4
245865	Spag4		4				4
266692	Cpne1		4				4
75710	Rbm12		4				4
18041	Nfs1		4				4
67067	Romo1		4				4
170791	Rbm39		4				4
228829	Phf20		4				4
19018	Scand1		4				4
70873	Cnbd2		4				4
347740	2900097C17Rik		4				4
13821	Epb41l1		4				4
68295	Aar2		4				4
100504350	Gm14169		4				4
228836	Dlgap4		4				4
74846	4930405A21Rik		4				4
98932	Myl9		4				4
228839	Tgif2		4				4
74487	5430405H02Rik		4				4
67388	Rab5if		4				4
77799	Sla2		4				4
29812	Ndrg3		4				4
66934	Dsn1		4				4
320706	Soga1		4				4
383766	Tldc2		4				4
56045	Samhd1		4				4
19650	Rbl1		4				4
629499	Mroh8		4				4
20014	Rpn2		4				4
14601	Ghrh		4				4
69161	Manbal		4				4
20779	Src		4				4
53619	Blcap		4				4
18111	Nnat		4				4
66642	Ctnnbl1		4				4
277432	Vstm2l		4				4
75425	Tti1		4				4
70470	Rprd1b		4				4
72340	2010009K17Rik		4				4
21817	Tgm2		4				4
228846	D630003M21Rik		4				4
73399	1700060C20Rik		4				4
102466240	Mir7685		4				4
329547	Bpi		4				4
16803	Lbp		4				4
68108	Snhg17		4				4
319317	Snhg11		4				4
228850	Ralgapb		4				4
246747	Adig		4				4
545481	Arhgap40		4				4
100045469	Gm14204		4				4
22348	Slc32a1		4				4
109275	Actr5		4				4
100499529	Mir3474		4				4
228852	Ppp1r16b		4				4
71878	Fam83d		4				4
71715	Dhx35		4				4
71081	4933416E03Rik		4				4
71613	9130015L21Rik		4				4
329554	Gm826		4				4
16658	Mafb		4				4
21969	Top1		4				4
18803	Plcg1		4				4
320799	Zhx3		4				4
64899	Lpin3		4				4
280635	Emilin3		4				4
71389	Chd6		4				4
19281	Ptprt		4				4
77645	Ptprtos		4				4
77288	9430021M05Rik		4				4
67996	Srsf6		4				4
241764	L3mbtl1		4				4
27219	Sgk2		4				4
245866	Ift52		4				4
17865	Mybl2		4				4
102465607	Mir7003		4				4
68236	Gtsf1l		4				4
269389	Tox2		4				4
59091	Jph2		4				4
66680	Oser1		4				4
228858	Gdap1l1		4				4
228859	Fitm2		4				4
69517	2310001K24Rik		4				4
100043899	R3hdml		4				4
68314	Hnf4aos		4				4
15378	Hnf4a		4				4
76080	Ttpal		4				4
26943	Serinc3		4				4
68386	0610039K10Rik		4				4
18769	Pkig		4				4
11486	Ada		4				4
22403	Wisp2		4				4
241769	Kcnk15		4				4
241770	Rims4		4				4
54401	Ywhab		4				4
381404	Pabpc1l		4				4
67145	Tomm34		4				4
58231	Stk4		4				4
16538	Kcns1		4				4
209232	Wfdc5		4				4
192200	Wfdc12		4				4
68221	Wfdc15a		4				4
192201	Wfdc15b		4				4
53878	Svs2		4				4
329557	Svs3b		4				4
20941	Svs4		4				4
64335	Svs3a		4				4
20945	Svs6		4				4
20944	Svs5		4				4
20568	Slpi		4				4
102465780	Mir7678		4				4
17183	Matn4		4				4
19668	Rbpjl		4				4
20971	Sdc4		4				4
66460	Sys1		4				4
73603	Trp53tg5		4				4
52840	Dbndd2		4				4
78928	Pigt		4				4
67701	Wfdc2		4				4
629747	Spint3		4				4
209351	Wfdc6a		4				4
75526	Eppin		4				4
277343	Wfdc8		4				4
433502	Wfdc6b		4				4
277345	Wfdc16		4				4
629754	Wfdc9		4				4
629756	Wfdc10		4				4
629761	Wfdc11		4				4
408190	Wfdc13		4				4
78239	Spint4		4				4
641368	Spint5		4				4
71856	Wfdc3		4				4
76233	Dnttip1		4				4
68612	Ube2c		4				4
21925	Tnnc2		4				4
101113	Snx21		4				4
170789	Acot8		4				4
67538	Zswim3		4				4
71971	Zswim1		4				4
75642	Spata25		4				4
415115	Neurl2		4				4
19025	Ctsa		4				4
18830	Pltp		4				4
228866	Pcif1		4				4
329559	Zfp335		4				4
17395	Mmp9		4				4
57138	Slc12a5		4				4
228869	Ncoa5		4				4
21939	Cd40		4				4
72211	1700025C18Rik		4				4
104010	Cdh22		4				4
228875	Slc35c2		4				4
140579	Elmo2		4				4
381405	Zfp663		4				4
228876	Zfp334		4				4
74614	Ocstamp		4				4
114644	Slc13a3		4				4
381406	Trp53rka		4				4
170441	Slc2a10		4				4
14049	Eya2		4				4
228880	Zmynd8		4				4
17979	Ncoa3		4				4	6
72043	Sulf2		4				4	6
670775	Gm11468		4				4	6
319684	5031425F14Rik		4				4	6
277360	Prex1		4				4	6
76367	Trp53rkb		4				4
99371	Arfgef2		4				4
110750	Cse1l		4				4
20853	Stau1		4				4
228889	Ddx27		4				4
98999	Znfx1		4				4
100217443	Snord12		4				4
16500	Kcnb1		4				4
19223	Ptgis		4				4
56336	B4galt5		4				4
77031	Slc9a8		4				4
263876	Spata2		4				4
81018	Rnf114		4				4
20613	Snai1		4				4
66589	Ube2v1		4				4
407243	Tmem189		4				4
12608	Cebpb		4				4
329562	A530013C23Rik		4				4
19246	Ptpn1		4				4
69553	Ripor3		4				4
58220	Pard6b		4				4
77017	E130018N17Rik		4				4
11538	Adnp		4				4
105980075	Gm20716		4				4
13480	Dpm1		4				4
69372	Mocs3		4				4
241794	Kcng1		4				4
18019	Nfatc2		4				4
11981	Atp9a		4				4
102466784	Mir7004		4				4
99377	Sall4		4				4
22722	Zfp64		4				4
75508	1700017J07Rik		4				4
228911	Tshz2		4				4
446211	AY702102		4				4
100043910	A630075F10Rik		4				4
228913	Zfp217		4				4
76960	Bcas1		4				4
73303	Bcas1os2		4				4
13081	Cyp24a1		4				4
109054	Pfdn4		4				4
100502946	Gm16796		4				4
67637	4930470P17Rik		4				4
76829	Dok5		4				4
75655	1700028P15Rik		4				4
228942	Cbln4		4				4
17201	Mc3r		4				4
67017	Fam210b		4				4
20878	Aurka		4				4
67337	Cstf1		4				4
320664	Cass4		4				4
66404	Rtf2		4				4
654821	Gcnt7		4				4
76426	Fam209		4				4
21420	Tfap2c		4				4
12162	Bmp7		4				4
26972	Spo11		4				4
66679	Rae1		4				4
56190	Rbm38		4				4
664799	Ctcfl		4				4
74161	Ctcflos		4				4
18534	Pck1		4				4
58203	Zbp1		4				4
65112	Pmepa1		4				4
72221	1700021F07Rik		4				4
70065	Ankrd60		4				4
100043911	Ppp4r1l-ps		4				4
19334	Rab22a		4				4
102465173	Mir6340		4				4
75485	1700010B08Rik		4				4
56491	Vapb		4				4
228960	Stx16		4				4
228961	Npepl1		4				4
100038374	Gm10714		4				4
723906	Mir296		4				4
723832	Mir298		4				4
56802	Nespas		4				4
14683	Gnas		4				4
57314	Nelfcd		4				4
64138	Ctsz		4				4
545486	Tubb1		4				4
67126	Atp5e		4				4
66390	Prelid3b		4				4
100043757	Zfp831		4				4
13616	Edn3		4				4
664987	Gm14393		4				4
665001	Gm14391		4				4
100039060	0610010B08Rik		4				4
626832	Gm6710		4				4
13999	Gm14288		4				4
100503353	Gm14440		4				4
100043381	Gm14308		4				4
627914	Gm14430		4				4
668039	Gm14434		4				4
668030	OTTMUSG00000016609		4				4
100303732	Zfp967		4				4
667962	Zfp966		4				4
100503949	Zfp965		4				4
100190996	Zfp973		4				4
100504263	2210418O10Rik		4				4
102639598	Gm14296		4				4
626877	Gm14405		4				4
100043387	Gm14305		4				4
100039123	Gm14295		4				4
628308	Zfp970		4				4
433520	Gm14403		4				4
626802	Gm14322		4				4
329575	Gm14325		4				4
665205	Gm14327		4				4
78703	Zfp972		4				4
665211	Gm14326		4				4
626848	Zfp971		4				4
353208	Zfp931		4				4
74189	Phactr3		4				4
320558	Sycp2		4				4
228966	Ppp1r3d		4				4
71532	Fam217b		4				4
381409	Cdh26		4				4
68175	4930591A17Rik		4				4
12561	Cdh4		4				4
228980	Taf4		4				4
66730	4921531C22Rik		4				4
241846	Lsm14b		4				4
26444	Psma7		4				4
269397	Ss18l1		4				4
52856	Mtg2		4				4
99296	Hrh3		4				4
228983	Osbpl2		4				4
56436	Adrm1		4				4
16776	Lama5		4				4
102466785	Mir7005		4				4
66481	Rps21		4				4
100526556	Mir3091		4				4
252966	Cables2		4				4
271887	Rbbp8nl		4				4
14464	Gata5		4				4
100036520	Gata5os		4				4
320485	B230312C02Rik		4				4
622283	Mir1a-1hg		4				4
387136	Mir1a-1		4				4
723954	Mir133a-2		4				4
108115	Slco4a1		4				4
18216	Ntsr1		4				4
73247	Mrgbp		4				4
72075	Ogfr		4				4
12841	Col9a3						4
277353	Tcfl5						4
23856	Dido1						4
76425	Gid8						4
228993	Slc17a9						4
140489	Bhlhe23						4
723951	Mir124a-3						4
228994	Ythdf1						4
329581	Birc7						4
58237	Nkain4						4
228998	Arfgap1						4
73368	Col20a1						4
11438	Chrna4						4
16536	Kcnq2						4
13628	Eef1a2						4
66496	Ppdpf						4
20459	Ptk6						4
20811	Srms						4
332713	Fndc11						4
229003	Helz2						4
229004	Gmeb2						4
20262	Stmn3						4
269400	Rtel1						4
76688	Arfrp1						4
229007	Zgpat						4
72699	Lime1						4
329584	Slc2a4rg-ps						4
72147	Zbtb46						4
241850	Abhd16b						4
66314	Tpd52l2						4
13002	Dnajc5						4
68556	Uckl1						4
100271841	Uckl1os						4
269401	Zfp512b						4
102465608	Mir7006						4
229011	Samd10						4
68879	Prpf6						4
20672	Sox18						4
21400	Tcea2						4
56470	Rgs19						4
277496	Lkaaear1						4
18389	Oprl1						4
17932	Myt1						4
245867	Pcmtd2						4
67005	Polr3k						4
214547	She								1
16194	Il6ra								1
54667	Atp8b2								1
23897	Hax1								1
100503469	Gm19710								1
74383	Ubap2l								1
102465771	Mir7669								1
99650	4933434E20Rik								1
73545	1700094D03Rik								1
100124481	Mir190b								1
59069	Tpm3								1
77595	Nup210l								1
100043813	Rps27rt								1
57294	Rps27								1
68328	Rab13								1
23922	Jtb								1
78284	Creb3l4								1
30791	Slc39a1								1
74343	Crtc2								1
229541	Dennd4b								1
102465612	Mir7012								1
229542	Gatad2b								1
26568	Slc27a3								1
229543	Ints3								1
18160	Npr1								1
67781	Ilf2								1
20615	Snapin								1
66511	Chtop								1
20193	S100a1								1
20196	S100a13								1
66166	S100a14								1
67860	S100a16								1
628324	S100a2								1
20197	S100a3								1
20198	S100a4								1
20199	S100a5								1
20200	S100a6								1
381493	S100a7a								1
20201	S100a8								1
20202	S100a9								1
384997	Pglyrp4								1
619677	4930529C04Rik								1
229550	9130204L05Rik								1
242100	Pglyrp3								1
16939	Lor								1
109314	Prr9								1
69332	Lelp1								1
20755	Sprr2a1								1
100042514	Sprr2a3								1
20756	Sprr2b								1
20758	Sprr2d								1
20759	Sprr2e								1
20760	Sprr2f								1
20761	Sprr2g								1
20762	Sprr2h								1
20763	Sprr2i								1
20764	Sprr2j-ps								1
20765	Sprr2k								1
20754	Sprr1b								1
20766	Sprr3								1
20753	Sprr1a								1
229562	Sprr4								1
16447	Ivl								1
17235	Smcp								1
78382	Lce6a								1
67127	Lce1a1								1
68720	Lce1b								1
73722	Lce1a2								1
73719	Lce1c								1
69611	Lce1d								1
68694	Lce1e								1
67828	Lce1f								1
66195	Lce1g								1
67718	Lce1h								1
76585	Lce1i								1
545547	Lce1j								1
631101	Lce1k								1
433619	Kprp								1
73730	Lce1l								1
66533	2310050C09Rik								1
545548	Lce3a								1
66344	Lce3b								1
94060	Lce3c								1
630994	Lce3d								1
69514	Lce3e								1
69520	Lce3f								1
74175	Crct1								1
66203	Lce1m								1
229571	Gm4858								1
381457	Crnn								1
229574	Flg2								1
68723	Hrnr								1
20129	Rptn								1
100628630	Mir5124a								1
99681	Tchh								1
71325	Tchhl1								1
20195	S100a11								1
20194	S100a10								1
399673	Tdpoz2								1
207213	Tdpoz1								1
399675	Tdpoz4								1
399674	Tdpoz3								1
668359	Gm9125								1
100042761	Gm10697								1
100043188	Gm10696								1
81600	Chia1		5
12655	Chil3		5
104183	Chil4		5
319224	6330410L21Rik								1
242235	Lrit3								1
20132	Rrh								1
68147	Gar1								1
12630	Cfi								1
66350	Pla2g12a								1
12368	Casp6								1
66815	Mcub								1
99683	Sec24b								1
77018	Col25a1								1
71760	Etnppl								1
66357	Ostc								1
619547	Rpl34-ps1								1
68436	Rpl34								1
16842	Lef1								1
15107	Hadh								1
71519	Cyp2u1								1
74442	Sgms2								1
23971	Papss1								1
56811	Dkk2								1
433653	Gimd1								1
13722	Aimp1								1
271981	Tbck								1
101243624	Gm29811								1
114249	Npnt								1
67553	Gstcd								1
71793	Ints12								1
77669	Arhgef38								1
66421	2410004B18Rik								1
214804	Syde2								1
242253	Wdr63								1
171166	Mcoln3								1
68279	Mcoln2								1
65086	Lpar3								1
100038607	Gm10636								1
99167	Ssx2ip								1
74245	Ctbs								1
70951	Spata1								1
14707	Gng5								1
70285	Rpf1								1
56629	Dnase2b								1
22262	Uox								1
100286843	Gm16325								1
75015	4930503B20Rik								1
18749	Prkacb								1
70892	Ttll7								1
99633	Adgrl2								1
381482	Gm1653								1
170757	Adgrl4								1
99899	Ifi44								1
15061	Ifi44l								1
19220	Ptgfr								1
54120	Gipc2								1
67035	Dnajb4								1
51886	Fubp1								1
68810	Nexn								1
215708	Miga1								1
170822	Usp33								1
108946	Zzz3								1
229949	Ak5								1
99542	AI115009								1
329777	Pigk								1
26938	St6galnac5								1
75001	4930482G09Rik								1
20447	St6galnac3								1
75489	1700012D16Rik								1
70594	5730460C07Rik								1
66772	Asb17								1
72317	Asb17os								1
55993	Msh4								1
19352	Rabggtb								1
100217468	Snord45b								1
100217425	Snord45c								1
11364	Acadm								1
242259	Slc44a5								1
16875	Lhx8								1
99686	AI606473								1
209584	Tyw3								1
12972	Cryz								1
209601	Erich3								1
435766	Tnni3k								1
75540	Fpgt								1
74435	Lrriq3								1
329780	9330178D15Rik								1
329782	4930570G19Rik								1
320840	Negr1								1
53861	Zranb2								1
387181	Mir186								1
19218	Ptger3								1
107869	Cth								1
433667	Ankrd13c								1
69207	Srsf11								1
67144	Lrrc40								1
242274	Lrrc7								1
624759	Gm20752								1
76131	Depdc1a								1
19892	Rpe65								1
68151	Wls								1
100312470	Vmn1r2		4
100312471	Vmn1r3		4
545641	Gm5860	5
18028	Nfib	5
68268	Zdhhc21	5
12622	Cer1	5
329872	Frem1	5
77739	Adamtsl1	5
75811	Saxo1	5
74888	Saxo1os	5
68441	Rraga	5
230376	Haus6	5
100217448	Scarna8	5
11520	Plin2	5
329877	Dennd4c	8
20104	Rps6	8
230379	Acer2	8
76376	Slc24a2	8
70122	Mllt3	8
230393	Focad	8
735282	Mir491	8
66775	Hacd4	8
15977	Ifnb1	8
242517	Ifna15	8
404549	Ifna14	8
15972	Ifna9	8
242519	Ifna12	8
381590	C87499	8
230396	Ifna13	8
230398	Ifna16	8
15965	Ifna2	8
15974	Ifnab	8
242521	Klhl9	8
435791	Gm13271	8
100041062	Gm13286	8
545645	Gm13283	8
545647	Gm13289	8
545654	Gm13285	8
545648	Gm13272	8
319146	Ifnz	8
545649	Gm13276	8
545650	Gm13277	8
545651	Gm13278	8
545653	Gm13279	8
545652	Gm13275	8
668208	Gm13288	8
15970	Ifna7	8
15964	Ifna11	8
15969	Ifna6	8
15968	Ifna5	8
15967	Ifna4	8
15962	Ifna1	8
230405	Ifne	8
106557447	LOC106557447	8
723895	Mir31	8
100040617	Wincr1	8
66902	Mtap	8
242523	Dmrta1					1
236537	Zfp352					1
619842	Gm12633					1
15569	Elavl2					1
102466157	Mir6402					1
69314	Izumo3					1
69136	Tusc1					1
67770	Caap1					1
18786	Plaa					1
667250	Gm12657					1
67694	Ift74					1
100061	Lrrc19					1
100124456	Mir872					1
21687	Tek					1
67753	Eqtn					1
320713	Mysm1					1
16476	Jun					1
75578	Fggy					1
319247	9530080O11Rik					1
77963	Hook1					1
230459	Cyp2j13					1
242546	Cyp2j12					1
100066	Cyp2j11					1
665095	Cyp2j8					1
13110	Cyp2j6					1
74519	Cyp2j9					1
13109	Cyp2j5					1
620779	Gm12695					1
319865	E130114P18Rik					1
18027	Nfia					1
94043	Tm2d1					1
12695	Patj					1
381591	L1td1					1
242553	Kank4					1
399570	Kank4os					1
230484	Usp1					1
67299	Dock7					1
30924	Angptl3					1
242557	Atg4c					1
15221	Foxd3					1
320438	Alg6					1
67733	Itgb3bp					1
230500	Efcab7					1
72157	Pgm2					1
26563	Ror1					1
381534	Ube2u					1
320508	Cachd1					1
242570	Raver2					1
16451	Jak1					1
77866	E130102H24Rik					1
387143	Mir101a					1
68400	0610043K17Rik					1
11639	Ak4					1
72685	Dnajc6					1
230514	Leprot					1
16847	Lepr					1
545662	B020004J07Rik					1
332923	Gm12794					1
381536	Gm12789					1
18578	Pde4b					1
73094	Sgip1					1
100504717	Gm12709					1
67344	Tctex1d1					1
100473	BB031773					1
23919	Insl5					1
242584	Wdr78					1
71148	Mier1					1
242585	Slc35d1					1
70941	4921539E11Rik					1
71650	4930456L15Rik					1
67013	Oma1					1
622167	Gm12718					1
13131	Dab1					1
110382	C8b					1
230558	C8a					1
242594	Fyb2					1
108079	Prkaa2					1
67916	Plpp3					1
329908	Usp24					1
100102	Pcsk9					1
140475	Bsnd					1
74754	Dhcr24					1
242602	Lexm					1
230576	Ttc22					1
230577	Pars2					1
72354	Ttc4					1
381538	Mroh7					1
230579	Fam151a					1
329910	Acot11					1
72475	Ssbp3					1
56280	Mrpl37					1
230582	Cyb5rl					1
242603	Cdcp2					1
66526	Tceanc2					1
56374	Tmem59					1
546840	Ldlrad1					1
77809	Lrrc42					1
72938	Hspb11					1
13370	Dio1					1
230584	Yipf1					1
72787	Ndc1					1
230587	Glis1					1
56296	Dmrtb1					1
16975	Lrp8					1
17149	Magoh					1
74098	0610037L13Rik					1
12896	Cpt2					1
77223	4930407G08Rik					1
242607	Slc1a7					1
242608	Podn					1
20280	Scp2					1
102465213	Mir6397					1
52430	Echdc2					1
230590	Zyg11a					1
414872	Zyg11b					1
69893	Coa7					1
545667	Shisal2a					1
67305	Gpx7					1
230594	Tut4					1
230596	Prpf38a					1
18392	Orc1					1
319965	Cc2d1b					1
230597	Zfyve9					1
70533	Btf3l4					1
66073	Txndc12					1
100087	Kti12					1
69908	Rab3b					1
77173	8030443G20Rik					1
230598	Nrd1					1
791075	Mir761					1
100273	Osbpl9					1
108802	Calr4					1
13858	Eps15					1
102635290	Ttc39aos1					1
230603	Ttc39a					1
29864	Rnf11					1
67646	4930522H14Rik					1
12580	Cdkn2c					1
14084	Faf1					1
242620	Dmrta2					1
15572	Elavl4					1
78933	Agbl4					1
67621	Bend5					1
67946	Spata6					1
230612	Slc5a9					1
639774	Skint8					1
328505	Skint7					1
639781	Skint1					1
320640	Skint4					1	0
195564	Skint3					1	0
329918	Skint9					1	0
329919	Skint2					1	0
230613	Skint10					1	0
230622	Skint6		4			1	0
242627	Skint5		4			1
230623	Skint11		4			1
666048	Trabd2b					1
433746	Gm12830					1
17301	Foxd2					1
100040736	Foxd2os					1
30923	Foxe3					1
66588	Cmpk1					1
20460	Stil					1
21349	Tal1					1
67182	Pdzk1ip1					1
81906	Cyp4x1					1
105244662	Cyp4x1os					1
230639	Cyp4a29					1
277753	Cyp4a12a					1
13118	Cyp4a12b					1
435802	Cyp4a30b					1
13119	Cyp4a14					1
13117	Cyp4a10					1
666168	Cyp4a31					1
631037	Cyp4b1-ps2					1
100040843	Cyp4a32					1
13120	Cyp4b1					1
230648	Efcab14					1
75173	Tex38					1
230649	Atpaf1					1
100465	Mob3c					1
17346	Mknk1					1
654462	Kncn					1
140477	Dmbx1					1
14073	Faah					1
72181	Nsun4					1
66576	Uqcrh					1
230654	Lrrc41					1
19366	Rad54l					1
76786	2510003B16Rik					1
68075	Lurap1					1
68273	Pomgnt1					1
66805	Tspan1					1
67323	1700042G07Rik					1
18710	Pik3r3					1
17776	Mast2					1
16351	Ipp					1
230657	Tmem69					1
77110	Gpbp1l1					1
654318	C530005A16Rik					1
622665	Ccdc17					1
50927	Nasp					1
58810	Akr1a1					1
100502959	AV051173					1
18477	Prdx1					1
67096	Mmachc					1
68394	Ccdc163					1
230661	Tesk2					1
68276	Toe1					1
70603	Mutyh					1
242642	Hpdl					1
74464	Zswim5					1
22275	Urod					1
76608	Hectd3					1
108067	Eif2b3					1
19207	Ptch2					1
78611	Btbd19					1
242646	Tctex1d4					1
12795	Plk3					1
20116	Rps8					1
100217424	Snord38a					1
100216533	Snord55					1
73804	Kif2c					1
381544	Armh1					1
68777	Tmem53					1
66743	Rnf220					1
140546	Eri3					1
66233	Dmap1					1
75753	Klf17					1
14664	Slc6a9					1
381546	Ccdc24					1
53418	B4galt2					1
114143	Atp6v0b					1
67728	Dph2					1
230673	Ipo13					1
11876	Artn					1
20441	St3gal3					1
230674	Kdm4a					1
19268	Ptprf					1
102466820	Mir7226					1
68180	Hyi					1
230676	Szt2					1
80509	Med8					1
54325	Elovl1					1
107995	Cdc20					1
17480	Mpl					1
21846	Tie1					1
66451	2610528J11Rik					1
230678	Tmem125					1
68625	Cfap57					1
69072	Ebna1bp2					1
100041290	D4Ertd617e					1
18363	Olfr62					1
258708	Olfr1342					1
258852	Olfr1341					1
258301	Olfr1340					1
258851	Olfr1339					1
258259	Olfr1338					1
258306	Olfr1337					1
435804	Olfr1335					1
258265	Olfr1333					1
258159	Olfr1331					1
258331	Olfr1330					1
258214	Olfr1329					1
258394	Olfr1328					1
100470	Lao1					1
433751	Gm12866					1
20525	Slc2a1					1
195522	Zfp691					1
27028	Ermap					1
69216	Svbp					1
75180	Tmem269					1
230696	AU022252					1
56401	P3h1					1
242653	Cldn19					1
22608	Ybx1					1
66101	Ppih					1
73332	Ccdc30					1
106564	Ppcs					1
332934	Zmynd12					1
194237	Rimkla					1
433752	Frg2f1					1
230700	Foxj3					1
14915	Guca2a					1
14916	Guca2b					1
16656	Hivep3					1
13615	Edn2					1
329934	Foxo6					1
29871	Scmh1					1
194219	Slfnl1					1
51797	Ctps					1
667063	Gm8439					1
56222	Cited4					1
60613	Kcnq4					1
18046	Nfyc					1
387227	Mir30c-1					1
723836	Mir30e					1
242662	Rims3					1
73172	Exo5					1
381549	Zfp69					1
69780	Smap2					1
102465614	Mir7015					1
12840	Col9a2					1
230709	Zmpste24					1
69469	Tmco2					1
545677	Gm12888					1
666921	Gm12886					1
666927	Gm12887					1
77432	9530002B09Rik					1
19063	Ppt1					1
12331	Cap1					1
76574	Mfsd2a					1
16918	Mycl					1
66966	Trit1					1
12164	Bmp8b					1
353371	Oxct2b					1
56031	Ppie					1
170638	Hpcal4					1
230718	Nt5c1a					1
56198	Heyl					1
230721	Pabpc4					1
12163	Bmp8a					1
64059	Oxct2a					1
11426	Macf1					1
442834	D830031N03Rik					1
102465214	Mir6398					1
170658	BC002163					1
595136	Ndufs5					1
68050	Akirin1					1
230726	Rhbdl2					1
56309	Mycbp					1
54170	Rragc					1
78460	1700057H15Rik					1
108809	4933407E24Rik					1
18991	Pou3f1					1
67205	Utp11					1
14201	Fhl3					1
75062	Sf3a3					1
735277	Mir697					1
16330	Inpp5b					1
735263	Mir698					1
17764	Mtf1					1
68920	1110065P20Rik					1
230734	Yrdc					1
215090	Maneal					1
230735	Epha10					1
73628	1700125G02Rik					1
52276	Cdca8					1
194268	9930104L06Rik					1
192199	Rspo1					1
230737	Gnl2					1
75563	Dnali1					1
76793	Snip1					1
70088	Meaf6					1
230738	Zc3h12a					1
14807	Grik3					1
735288	Mir692-2					1
72395	2610028E06Rik					1
12986	Csf3r					1
66407	Mrps15					1
230751	Oscp1					1
116748	Lsm10					1
74178	Stk40					1
230752	Eva1b					1
66938	Sh3d21					1
230753	Thrap3					1
245877	Map7d1					1
27096	Trappc3					1
329941	Col8a2					1
100206	Adprhl2					1
24084	Tekt2					1
214150	Ago3					1
236511	Ago1					1
76850	Ago4					1
269582	Clspn					1
102465673	Mir7119					1
230757	5730409E04Rik					1
26445	Psmb2					1
332937	Tfap2e					1
26562	Ncdn					1
100317	AU040320					1
67785	Zmym4					1
71514	Sfpq					1
68310	Zmym1					1
100177	Zmym6					1
100039968	Tmem35b					1
242667	Dlgap3					1
80284	Smim12					1
14612	Gja4					1
14620	Gjb3					1
14621	Gjb4					1
14622	Gjb5					1
635169	CK137956					1
329942	Csmd2					1
74989	Csmd2os					1
69317	Hmgb4					1
75242	Hmgb4os					1
269585	Zscan20					1
384059	Tlr12					1
54383	Phc2					1
215493	A3galt2					1
230761	Zfp362					1
67525	Trim62					1
242669	Azin2					1
11637	Ak2					1
75234	Rnf19b					1
66260	Tmem54					1
15444	Hpca					1
384061	Fndc5					1
74648	S100pbp					1
107271	Yars					1
97130	C77080					1
68828	Sync					1
19646	Rbbp4					1
67106	Zbtb8os					1
73680	Zbtb8a					1
215627	Zbtb8b					1
100383	Bsdc1					1
58864	Tssk3					1
68233	Fam229a					1
17357	Marcksl1					1
433759	Hdac1					1
16818	Lck					1
102465997	Mir8119					1
230766	Fam167b					1
54709	Eif3i					1
76799	Tmem234					1
100504491	Dcdc2b					1
230767	Iqcc					1
66264	Ccdc28b					1
109658	Txlna					1
16650	Kpna6					1
230770	Tmem39b					1
102465615	Mir7016					1
20218	Khdrbs1					1
19244	Ptp4a2					1
319894	E330017L17Rik					1
72225	1700003M07Rik					1
230775	Adgrb2					1
107581	Col16a1					1
67898	Pef1					1
230777	Hcrtr1					1
94242	Tinagl1					1
332942	Gm853					1
230779	Serinc2					1
14077	Fabp3					1
619605	Zcchc17					1
66585	Snrnp40					1
67149	Nkain1					1
80912	Pum1					1
100217460	Snord85					1
20970	Sdc3					1
16792	Laptm5					1
17180	Matn1					1
77835	A930031H19Rik					1
19273	Ptpru					1
26922	Mecr					1
57317	Srsf4					1
545681	Gm12992					1
623230	Tmem200b					1
269587	Epb41					1
18386	Oprd1					1
213541	Ythdf2					1
664903	Rps15a-ps4					1
56809	Gmeb1					1
353373	Rnu11					1
66464	Taf12					1
242681	Rab42					1
100039864	Snhg12					1
100310813	Snora16a					1
100217418	Snora44					1
100217440	Snora61					1
100217437	Snord99					1
71787	Trnau1ap					1
100088	Rcc1					1
399101	Snhg3					1
100169	Phactr4					1
67219	Med18					1
230784	Sesn2					1
11983	Atpif1					1
68598	Dnajc8					1
19204	Ptafr					1
14050	Eya3					1
381560	Xkr8					1
100340	Smpdl3b					1
19891	Rpa2					1
230787	Themis2					1
100336	Ppp1r8					1
100226	Stx12					1
230789	Fam76a					1
14191	Fgr					1
230793	Ahdc1					1
242687	Wasf2					1
102466215	Mir7017					1
14748	Gpr3					1
69655	Cd164l2					1
53608	Map3k6					1
269589	Sytl1					1
52174	Tmem222					1
230796	Wdtc1					1
100628620	Mir5122					1
20544	Slc9a1					1
100342	Tent5b					1
69539	Trnp1					1
69073	Kdf1					1
18221	Nudc					1
23957	Nr0b2					1
242691	Gpatch3					1
100210	Gpn2					1
55948	Sfn					1
503610	Zdhhc18					1
230801	Pigv					1
93760	Arid1a					1
102465707	Mir7227					1
20111	Rps6ka1					1
15331	Hmgn2					1
67422	Dhdds					1
83557	Lin28a					1
230806	Crybg2					1
23833	Cd52					1
67586	Ubxn11					1
73723	Sh3bgrl3					1
70012	Cep85					1
665186	Gm7534					1
329954	Catsper4					1
194231	Cnksr1					1
68040	Zfp593					1
77490	E130218I03Rik					1
72690	Grrp1					1
230809	Pdik1l					1
433766	Trim63					1
230810	Slc30a2					1
56219	Extl1					1
100163	Pafah2					1
69409	1700021N21Rik					1
16765	Stmn1					1
71904	Paqr7					1
69885	Aunip					1
76824	Mtfr1l					1
74777	Selenon					1
230815	Man1c1					1
102465216	Mir6403					1
100017	Ldlrap1					1
66146	Maco1					1
19746	Rhd					1
71817	Tmem50a					1
27981	Rsrp1					1
68592	Syf2					1
12399	Runx3					1
29876	Clic4					1
51796	Srrm1					1
230822	Ncmap					1
53902	Rcan3					1
735285	Mir700					1
74552	Nipal3					1
78806	Stpg1					1
230824	Grhl3					1
73937	1700029M20Rik					1
242700	Ifnlr1					1
230828	Il22ra1					1
242702	Myom3					1
14105	Srsf10					1
52830	Pnrc2					1
12802	Cnr2					1
71665	Fuca1					1
15356	Hmgcl					1
26394	Lypla2					1
66193	Pithd1					1
27224	Eloa					1
67025	Rpl11					1
15903	Id3					1
242705	E2f2					1
230837	Asap3					1
21401	Tcea3					1
22704	Zfp46					1
74326	Hnrnpr					1
15552	Htr1d					1
269593	Luzp1					1
99982	Kdm1a					1
67663	Tex46					1
242707	Lactbl1					1
13844	Ephb2					1
12260	C1qb					1
12262	C1qc					1
12259	C1qa					1
13842	Epha8					1
230848	Zbtb40					1
100503595	Gm13003					1
22417	Wnt4					1
12540	Cdc42					1
242711	Cela3a					1
67868	Cela3b					1
69380	1700013G24Rik					1
15530	Hspg2					1
102465616	Mir7018					1
435811	Ldlrad2					1
170707	Usp48					1
110351	Rap1gap					1
11647	Alpl					1
230857	Ece1					1
230861	Eif4g3					1
73563	1700095J12Rik					1
102466907	Mir6399					1
15441	Hp1bp3					1
230863	Sh2d5					1
16559	Kif17					1
13200	Ddost					1
68943	Pink1					1
102466788	Mir7019					1
72269	Cda					1
625638	Fam43b					1
68350	Mul1					1
66259	Camk2n1					1
75718	Vwa5b1					1
212190	Ubxn10					1
18781	Pla2g2c					1
26971	Pla2g2f					1
18782	Pla2g2d					1
18784	Pla2g5					1
18780	Pla2g2a					1
105734733	Gm13030					1
26970	Pla2g2e					1
73162	Otud3					1
66825	Rnf186					1
77056	Tmco4					1
15565	Htr6					1
17965	Nbl1					1
433771	Minos1					1
100038595	Gm16287					1
12345	Capzb					1
212555	Pqlc2					1
110198	Akr7a5					1
69902	Mrto4					1
230866	Emc1					1
69116	Ubr4					1
212632	Iffo2					1
212647	Aldh4a1					1
102465617	Mir7020					1
83770	Tas1r2					1
18509	Pax7					1
71235	4933427I22Rik					1
242721	Klhdc7a					1
100316727	Mir2139					1
230868	Igsf21					1
72754	Arhgef10l					1
108911	Rcc2					1
242726	Padi6					1
18602	Padi4					1
18601	Padi3					1
100049161	Gm13032					1
18599	Padi1					1
75128	4930515B02Rik					1
18600	Padi2					1
100126227	Gm13031					1
67680	Sdhb					1
74772	Atp13a2					1
17150	Mfap2					1
230872	Crocc					1
66147	Necap2					1
329972	Spata21					1
213491	Szrd1					1
213499	Fbxo42					1
76166	Rsg1					1
213649	Arhgef19					1
13836	Epha2					1
277743	Fam131c					1
12733	Clcnka					1
56365	Clcnkb					1
29818	Hspb7					1
277744	Srarp					1
22642	Zbtb17					1
56381	Spen					1
320456	B330016D10Rik					1
74202	Fblim1					1
213989	Tmem82					1
100165	AI507597					1
384071	Slc25a34					1
69582	Plekhm2					1
68817	Ddi2					1
69994	Rsc1a1					1
75986	Agmat					1
214063	Dnajc16					1
12371	Casp9					1
13706	Cela2a					1
76701	Ctrc					1
69139	Ctrcos					1
27984	Efhd2					1
329977	Fhad1					1
545691	Fhad1os1					1
78917	4930455G09Rik					1
214359	Tmem51					1
100038693	Tmem51os1					1
71529	Kazn					1
110593	Prdm2					1
102465618	Mir7021					1
14726	Pdpn					1
242735	Lrrc38					1
83491	Pramel1					1
242736	Pramef8					1
242737	Oog4					1
100040854	Gm13040					1
545693	Gm13043					1
329986	BC080695					1
279185	Gm13083					1
277668	Gm13088					1
277666	Gm13078					1
194227	Gm13023					1
381569	Gm13084					1
194225	Gm13103					1
195555	Pramef6					1
329984	Pramef25					1
626943	Pramef17					1
347710	Pramel4					1
100041077	Gm13102					1
100012	Oog3					1
381570	Oog2					1
97187	C87977					1
384077	Pramel5					1
626995	Gm13128					1
433779	Gm13119					1
627009	Pramef20					1
77632	Pramef12					1
69364	1700012P22Rik					1
230883	Aadacl3					1
381572	9430007A20Rik					1
627085	Gm13124					1
435815	Aadacl4					1
230890	Gm436					1
546849	Gm13178					1
329993	Gm438					1
20148	Dhrs3					1
230895	Vps13d					1
21938	Tnfrsf1b					1
21941	Tnfrsf8					1
545700	Smarca5-ps					1
100041379	Zfp980					1
666532	Zfp991					1
70005	Znf41-ps					1
236069	Gm13238					1
627585	Gm13034					1
626316	Zfp987					1
667666	Zfp600					1
433791	Zfp992					1
100041433	Zfp981					1
67524	1700095A21Rik					1
100043034	Rex2					1
71270	4933438K21Rik					1
195531	Zfp982					1
433804	Zfp985					1
112422	Zfp979					1
100503584	Zfp534					1
100041677	Zfp984					1
277692	Rps19-ps3					1	1
242747	Zfp933					1	1
28010	Miip					1	1
14349	Fv1					1	1
170731	Mfn2					1	1
18822	Plod1					1	1
77034	2510039O18Rik					1	1
18158	Nppb					1	1
230899	Nppa					1	1
26372	Clcn6					1	1
17769	Mthfr					1	1
11610	Agtrap					1	1
70433	Draxin					1	1
71890	Mad2l2					1	1
50762	Fbxo6					1	1
102465619	Mir7022					1	1
230903	Fbxo44					1	1
230904	Fbxo2					1	1
242748	Disp3					1	1
71707	Ubiad1					1	1
56717	Mtor					1	1
654812	Angptl7					1	1
50912	Exosc10					1	1
20810	Srm					1	1
17175	Masp2					1	1
230908	Tardbp					1	1
230909	Gm572					1	1
69743	Casz1					1	1
56273	Pex14					1	1
13347	Dffa					1	1
12854	Cort					1	1
69928	Cenps					1	1
110208	Pgd					1	1
16561	Kif1b					1	1
63958	Ube4b					1	1
74310	Ube4bos3					1	1
63954	Rbp7					1	1
66454	Nmnat1					1	1
69151	Lzic					1	1
67087	Ctnnbip1					1	1
100885828	Mir5616					1	1
65945	Clstn1					1	1
18707	Pik3cd					1	1
102465983	Mir7023					1	1
230917	Tmem201					1	1
70556	Slc25a33					1	1
74646	Spsb1					1	1
100198	H6pd					1	1
723848	Mir34a					1	1
269604	Gpr157					1	1
56485	Slc2a5					1	1
435818	Slc2a7					1	1
12353	Car6					1	1
433182	Eno1b					1	1
13806	Eno1					1	1
68703	Rere					1	1
242773	Slc45a1					1	1
73348	1700045H11Rik					1	1
74155	Errfi1					1	1
57320	Park7					1	1
21942	Tnfrsf9					1	1
24111	Uts2					1	1
18628	Per3					1	1
22319	Vamp3					1	1
100072	Camta1					1	1
105704528	Gm13090					1	1
230935	Dnajc11					1	1
69876	Thap3					1	1
230936	Phf13					1	1
242785	Klhl21					1	1
100090	Zbtb48					1	1
110326	Tas1r1					1	1
74035	Nol9					1	1
269608	Plekhg5					1	1
85030	Tnfrsf25					1	1
56226	Espn					1	1
15206	Hes2					1	1
70025	Acot7					1	1
100129	Gpr153					1	1
15207	Hes3					1	1
57295	Icmt					1	1
433809	Rnf207					1	1
19934	Rpl22					1	1
269610	Chd5					1	1
16498	Kcnab2					1	1
260305	Nphp4					1	1
330004	Gm833					1	1
230959	Ajap1					1	1
407793	BC039966					1	1
97159	A430005L14Rik					1	1
13368	Dffb					1	1
230967	Cep104					1	1
72946	Lrrc47					1	1
68859	Smim1					1	1
381580	Ccdc27					1	1
22062	Trp73					1	1
59002	Wrap73					1	1
67808	Tprgl					1	1
230971	Megf6					1	1
230972	Arhgef16					1	1
70673	Prdm16					1	1
320939	5930403L14Rik					1	1
73353	Actrt2					1	1
242800	Ttc34					1	1
27390	Mmel1					1	1
66469	Fam213b					1	1
230979	Tnfrsf14					1	1
15208	Hes5					1	1
269614	Pank4					1	1
269615	Plch2					1	1
668173	Pex10					1	1
67830	Rer1					1	1
76866	Morn1					1	1
20481	Ski					1	1
67513	Faap20					1	1
18762	Prkcz					1	1
14403	Gabrd					1	1
641454	5830444B04Rik					1	1
544678	Cfap74					1	1
69671	Tmem52					1	1
14688	Gnb1					1	1
192185	Nadk					1	1
320541	Slc35e2					1	1
100502734	Gm16023					1	1
12537	Cdk11b					1	1
26561	Mmp23					1	1
76580	Mib2					1	1
230991	Fndc10					1	1
68991	Ssu72					1	1
381582	Tmem240					1	1
108888	Atad3a					1	1
70448	Atad3aos					1	1
246228	Vwa1					1	1
320587	Tmem88b					1	1
66448	Mrpl20					1	1
56036	Ccnl2					1	1
66077	Aurkaip1					1	1
74761	Mxra8					1	1
13542	Dvl1					1	1
83771	Tas1r3					1	1
79554	Cptp					1	1
71957	Ints11					1	1
433813	Pusl1					1	1
140500	Acap3					1	1
140499	Ube2j2					1	1
67389	C1qtnf12					1	1
117592	B3galt6					1	1
20318	Sdf4					1	1
22163	Tnfrsf4					1	1
100038526	Gm10560					1	1
21936	Tnfrsf18					1	1
330010	Ttll10					1	1
100415901	Gm13648					1	1
723865	Mir429					1	1
387242	Mir200a					1	1
387243	Mir200b					1	1
230996	9430015G10Rik					1	1
100045778	Rnf223					1	1
11603	Agrn					1	1
100038882	Isg15					1	1
100382	AW011738					1	1
74183	Perm1					1	1
231002	Plekhn1					1	1
231003	Klhl17					1	1
102466236	Mir7658					1	1
57741	Noc2l					1	1
231004	Samd11					1	1
22314	Vmn2r-ps159					1	1
22300	Vmn2r123					1	1
12571	Cdk6		10
68152	Fam133b		10
77036	1700109H08Rik		10
269623	Rbm48		10
71382	Pex1		10
67210	Gatad1		10
75010	Tmbim7		10
70797	Ankib1		10
79264	Krit1		10
242838	Lrrd1		10
545725	Mterf1a		10
100986	Akap9		10
13121	Cyp51		10
208595	Mterf1b		10
14362	Fzd1		10
18647	Cdk14		10
381716	1700015F17Rik		10
64945	Cldn12		10
207704	Gtpbp10		10
667705	Gm8773		10
207686	Cfap69		10
74051	Steap2		10
70358	Steap1		10
207618	Zfp804b		7
117167	Steap4		7
109552	Sri		7
11496	Adam22		7
27214	Dbf4		7
319653	Slc25a40		7
242819	Rundc3b		7
18671	Abcb1a		7
18669	Abcb1b		7
18670	Abcb4		7
74114	Crot		7
652925	Tmem243		7
23857	Dmtf1		7
231014	9330182L06Rik		7
100124492	Mir879		7
108069	Grm3		7
108151	Sema3d		7
20346	Sema3a		7
71026	Speer3		10
20349	Sema3e		10
26875	Pclo		10
381714	Gm9758		7
624245	Speer4e		7
74062	Speer8-ps1		7
100503549	Gm10354		7
66773	Gm17019		7
100861755	Gm21190		7
105242399	LOC105242399		7
360220	Speer4d		7
381715	4930572O03Rik		7
75858	Speer4cos		7
100502967	Speer4c		7
50791	Magi2		7
269629	Lhfpl3		7
665934	Gm7854		10
231207	Cpeb2		10
109323	C1qtnf7		10
231214	Cc2d2a		10
242960	Fbxl5		10
12182	Bst1		10
12494	Cd38		10
14181	Fgfbp1		10
19126	Prom1		10
231225	Tapt1		10
16826	Ldb2		10
75783	4930431F12Rik		7
52401	D5Ertd615e		7
110391	Qdpr		7
624224	Clrn2		7
66988	Lap3		7
66999	Med28		7
58227	Fam184b		7
319251	9630001P10Rik		7
69788	1600023N17Rik		7
54392	Ncapg		7
209707	Lcorl		7
100041576	Gm3414		7
78106	4930405L22Rik		7
20563	Slit2		7
330222	Sdk1		8
17425	Foxk1		8
231855	Ap5z1		8
[truncated: 4,280 more rows]
